# Supplementary material for: Chip-scale high-peak-power semiconductor/solid-state vertically integrated laser
Source: Nat Commun. 2022 Oct 1;13:5774. doi: 10.1038/s41467-022-33528-x (PMC9526722; doi:10.1038/s41467-022-33528-x)
Supplement: Supplementary file 3 — Source Data [file 41467_2022_33528_MOESM3_ESM.zip]

Archive with 4 entries (4 files):
- Fig2_source_data.xlsx
- Fig3_source_data.xlsx
- Fig4_source_data.xlsx
- Fig5_source_data.xlsx
