# Supplementary material for: Chip-scale high-peak-power semiconductor/solid-state vertically integrated laser
Source: Nat Commun. 2022 Oct 1;13:5774. doi: 10.1038/s41467-022-33528-x (PMC9526722; doi:10.1038/s41467-022-33528-x)
Supplement: Supplementary file 3 — Source Data [file 41467_2022_33528_MOESM3_ESM.zip › Fig2_source_data.xlsx]

## Sheet: b
	b
	R2:96.1%			R2:90.0%
	R_940(%)	Average power(mW)		R_940(%)	Average power(mW)
	80	297		80	140
	70	393		70	182
	60	450		65	185
	50	482		60	138
	40	464
	30	414
	20	271

## Sheet: c
	c
	A_Yb(%)	P_Yb(mW)
	0	0
	0.25	13.6
	0.499	26.4
	0.747	38.6
	0.995	50.2
	1.24	61.3
	1.49	71.9
	1.73	82
	1.98	91.7
	2.22	101
	2.47	110
	2.71	119
	2.96	127
	3.2	135
	3.44	143
	3.68	150
	3.92	158
	4.16	165
	4.4	171
	4.64	178
	4.88	185
	5.11	191
	5.35	197
	5.59	203
	5.82	209
	6.06	214
	6.29	220
	6.53	225
	6.76	230
	6.99	235
	7.23	240
	7.46	245
	7.69	250
	7.92	255
	8.15	259
	8.38	264
	8.61	268
	8.84	273
	9.06	277
	9.29	281
	9.52	285
	9.74	289
	9.97	293
	10.2	297
	10.4	300
	10.6	304
	10.9	308
	11.1	311
	11.3	315
	11.5	318
	11.8	321
	12	325
	12.2	328
	12.4	331
	12.6	334
	12.8	337
	13.1	340
	13.3	343
	13.5	346
	13.7	349
	13.9	352
	14.1	355
	14.4	357
	14.6	360
	14.8	363
	15	365
	15.2	368
	15.4	370
	15.6	373
	15.8	375
	16.1	377
	16.3	380
	16.5	382
	16.7	384
	16.9	386
	17.1	388
	17.3	391
	17.5	393
	17.7	395
	17.9	397
	18.1	399
	18.3	401
	18.5	403
	18.7	404
	18.9	406
	19.1	408
	19.3	410
	19.5	411
	19.7	413
	19.9	415
	20.1	416
	20.3	418
	20.5	420
	20.7	421
	20.9	423
	21.1	424
	21.3	426
	21.5	427
	21.7	428
	21.9	430
	22.1	431
	22.3	432
	22.5	433
	22.7	435
	22.9	436
	23.1	437
	23.3	438
	23.5	439
	23.7	440
	23.9	441
	24	442
	24.2	443
	24.4	444
	24.6	445
	24.8	446
	25	447
	25.2	448
	25.4	449
	25.5	449
	25.7	450
	25.9	451
	26.1	452
	26.3	452
	26.5	453
	26.7	453
	26.8	454
	27	455
	27.2	455
	27.4	456
	27.6	456
	27.7	457
	27.9	457
	28.1	458
	28.3	458
	28.5	458
	28.6	459
	28.8	459
	29	459
	29.2	459
	29.4	460
	29.5	460
	29.7	460
	29.9	460
	30.1	460
	30.2	460
	30.4	461
	30.6	461
	30.8	461
	30.9	461
	31.1	461
	31.3	461
	31.4	461
	31.6	461
	31.8	460
	32	460
	32.1	460
	32.3	460
	32.5	460
	32.6	460
	32.8	459
	33	459
	33.1	459
	33.3	458
	33.5	458
	33.6	458
	33.8	457
	34	457
	34.1	456
	34.3	456
	34.5	456
	34.6	455
	34.8	455
	34.9	454
	35.1	453
	35.3	453
	35.4	452
	35.6	452
	35.8	451
	35.9	450
	36.1	450
	36.2	449
	36.4	448
	36.6	447
	36.7	447
	36.9	446
	37	445
	37.2	444
	37.3	443
	37.5	442
	37.7	441
	37.8	440
	38	440
	38.1	439
	38.3	438
	38.4	437
	38.6	435
	38.7	434
	38.9	433
	39	432
	39.2	431
	39.3	430
	39.5	429
	39.6	428
	39.8	426
	40	425
	40.1	424
	40.2	423
	40.4	421
	40.5	420
	40.7	419
	40.8	417
	41	416
	41.1	415
	41.3	413
	41.4	412
	41.6	410
	41.7	409
	41.9	407
	42	406
	42.2	404
	42.3	403
	42.4	401
	42.6	400
	42.7	398
	42.9	397
	43	395
	43.2	393
	43.3	392
	43.4	390
	43.6	388
	43.7	386
	43.9	385
	44	383
	44.1	381
	44.3	379
	44.4	377
	44.6	376
	44.7	374
	44.8	372
	45	370
	45.1	368
	45.3	366
	45.4	364
	45.5	362
	45.7	360
	45.8	358
	45.9	356
	46.1	354
	46.2	352
	46.3	350
	46.5	348
	46.6	346
	46.7	344
	46.9	341
	47	339
	47.1	337
	47.3	335
	47.4	333
	47.5	330
	47.7	328
	47.8	326
	47.9	324
	48.1	321
	48.2	319
	48.3	317
	48.4	314
	48.6	312
	48.7	309
	48.8	307
	49	305
	49.1	302
	49.2	300
	49.3	297
	49.5	295
	49.6	292
	49.7	290
	49.8	287
	50	285

## Sheet: d
	d
		Yb:YAG:4 at. %	Yb:YAG:2 at. %
	Current (mA)	Average power (mW)	Average power (mW)
	50	0	0
	100	0	0
	150	0	0
	200	0	0
	250	0	0
	260	0	0
	270	0	0
	280	0	0
	290	0	0
	300	0.5	0
	310	2.1	0
	320	3.7	0
	330	5.8	0
	340	8.3	0
	350	7.2	2.3
	360	11.3	3.7
	370	10.4	2.3
	380	9.8	1.6
	390	17.5	3.2
	400	20.2	4.4
	410	18.5	3.9
	420	21.8	5.5
	430	23.4	11.9
	440	29.1	11.8
	450	29.8	19.1
	460	37.6	20.6
	470	37.3	21.7
	480	35.4	23.1
	490	38.8	27.6
	500	46.8	25.4
	510	46.5	27.1
	520	49.3	33.5
	530	59.4	31.5
	540	57.3	35.2
	550	64.8	41.2
	560	67	42.6
	570	63.7	45.6
	580	76.8	44.3
	590	75.9	45
	600	82.1	47.9
