# Supplementary material for: Chip-scale high-peak-power semiconductor/solid-state vertically integrated laser
Source: Nat Commun. 2022 Oct 1;13:5774. doi: 10.1038/s41467-022-33528-x (PMC9526722; doi:10.1038/s41467-022-33528-x)
Supplement: Supplementary file 3 — Source Data [file 41467_2022_33528_MOESM3_ESM.zip › Fig3_source_data.xlsx]

## Sheet: Fig3a
t[us]	N[cm-3]	S[cm-3]	φ[cm-3]	Ng[cm-3]	NSA[cm-3]
0	0	0.1	1e-10	0	0
0.02	729092	1.7833e+07	3.67231e-09	8767268895618750	3269995340893640
0.04	729903	1.78323e+07	3.66483e-09	1.75374e+16	6520811878622920
0.06	729032	1.78332e+07	3.65742e-09	2.63073e+16	9752562098513460
0.08	728984	1.78334e+07	3.65009e-09	3.50768e+16	1.29654e+16
0.1	728737	1.78337e+07	3.64283e-09	4.38461e+16	1.61593e+16
0.12	729077	1.78334e+07	3.63564e-09	5.26151e+16	1.93345e+16
0.14	729265	1.78333e+07	3.62853e-09	6.13838e+16	2.24911e+16
0.16	728897	1.78338e+07	3.62149e-09	7.01523e+16	2.56292e+16
0.18	729415	1.78333e+07	3.61452e-09	7.89204e+16	2.87489e+16
0.2	729487	1.78333e+07	3.60761e-09	8.76883e+16	3.18503e+16
0.22	729126	1.78338e+07	3.60078e-09	9.64559e+16	3.49335e+16
0.24	729129	1.78339e+07	3.59401e-09	1.05223e+17	3.79986e+16
0.26	729021	1.78341e+07	3.58731e-09	1.1399e+17	4.10457e+16
0.28	729446	1.78337e+07	3.58067e-09	1.22757e+17	4.4075e+16
0.3	729035	1.78342e+07	3.5741e-09	1.31523e+17	4.70864e+16
0.32	728930	1.78344e+07	3.5676e-09	1.4029e+17	5.00803e+16
0.34	729522	1.78339e+07	3.56115e-09	1.49055e+17	5.30565e+16
0.36	729753	1.78337e+07	3.55477e-09	1.57821e+17	5.60154e+16
0.38	729916	1.78336e+07	3.54845e-09	1.66586e+17	5.89568e+16
0.4	729143	1.78345e+07	3.54219e-09	1.75351e+17	6.1881e+16
0.42	729182	1.78346e+07	3.536e-09	1.84116e+17	6.47881e+16
0.44	729376	1.78344e+07	3.52986e-09	1.92881e+17	6.76781e+16
0.46	729236	1.78347e+07	3.52378e-09	2.01645e+17	7.05512e+16
0.48	729140	1.78348e+07	3.51776e-09	2.10409e+17	7.34074e+16
0.5	728950	1.78351e+07	3.51179e-09	2.19172e+17	7.62468e+16
0.52	729179	1.7835e+07	3.50589e-09	2.27936e+17	7.90696e+16
0.54	729680	1.78345e+07	3.50003e-09	2.36699e+17	8.18759e+16
0.56	729035	1.78353e+07	3.49424e-09	2.45462e+17	8.46656e+16
0.58	729173	1.78352e+07	3.4885e-09	2.54224e+17	8.74391e+16
0.6	728949	1.78355e+07	3.48281e-09	2.62986e+17	9.01962e+16
0.62	729357	1.78352e+07	3.47717e-09	2.71748e+17	9.29372e+16
0.64	728958	1.78357e+07	3.47159e-09	2.8051e+17	9.56621e+16
0.66	729263	1.78354e+07	3.46606e-09	2.89271e+17	9.83711e+16
0.68	728423	1.78364e+07	3.46058e-09	2.98032e+17	1.01064e+17
0.7	729106	1.78358e+07	3.45516e-09	3.06793e+17	1.03741e+17
0.72	729637	1.78353e+07	3.44978e-09	3.15554e+17	1.06403e+17
0.74	729205	1.78358e+07	3.44445e-09	3.24314e+17	1.09049e+17
0.76	728886	1.78362e+07	3.43917e-09	3.33074e+17	1.11679e+17
0.78	728980	1.78362e+07	3.43394e-09	3.41834e+17	1.14294e+17
0.8	728910	1.78364e+07	3.42876e-09	3.50593e+17	1.16894e+17
0.82	728788	1.78366e+07	3.42363e-09	3.59352e+17	1.19478e+17
0.84	729410	1.7836e+07	3.41854e-09	3.68111e+17	1.22048e+17
0.86	728860	1.78367e+07	3.4135e-09	3.76869e+17	1.24602e+17
0.88	729399	1.78362e+07	3.4085e-09	3.85628e+17	1.27141e+17
0.9	729041	1.78367e+07	3.40355e-09	3.94386e+17	1.29665e+17
0.92	728968	1.78368e+07	3.39865e-09	4.03143e+17	1.32175e+17
0.94	728547	1.78373e+07	3.39379e-09	4.11901e+17	1.34669e+17
0.96	729011	1.78369e+07	3.38897e-09	4.20658e+17	1.3715e+17
0.98	729025	1.7837e+07	3.38419e-09	4.29415e+17	1.39615e+17
1	728771	1.78373e+07	3.37946e-09	4.38171e+17	1.42066e+17
1.02	729213	1.7837e+07	3.37477e-09	4.46928e+17	1.44503e+17
1.04	728507	1.78378e+07	3.37013e-09	4.55684e+17	1.46926e+17
1.06	728975	1.78374e+07	3.36552e-09	4.64439e+17	1.49334e+17
1.08	729011	1.78374e+07	3.36096e-09	4.73195e+17	1.51728e+17
1.1	728849	1.78377e+07	3.35643e-09	4.8195e+17	1.54108e+17
1.12	728398	1.78382e+07	3.35195e-09	4.90705e+17	1.56474e+17
1.14	729658	1.7837e+07	3.34751e-09	4.99459e+17	1.58826e+17
1.16	728904	1.78379e+07	3.3431e-09	5.08214e+17	1.61165e+17
1.18	728626	1.78382e+07	3.33873e-09	5.16968e+17	1.6349e+17
1.2	729462	1.78374e+07	3.33441e-09	5.25722e+17	1.65801e+17
1.22	728998	1.7838e+07	3.33012e-09	5.34475e+17	1.68098e+17
1.24	729209	1.78379e+07	3.32586e-09	5.43228e+17	1.70382e+17
1.26	728818	1.78384e+07	3.32165e-09	5.51981e+17	1.72653e+17
1.28	728514	1.78387e+07	3.31747e-09	5.60734e+17	1.74911e+17
1.3	729106	1.78382e+07	3.31333e-09	5.69486e+17	1.77155e+17
1.32	728367	1.78391e+07	3.30922e-09	5.78238e+17	1.79386e+17
1.34	729005	1.78385e+07	3.30515e-09	5.8699e+17	1.81604e+17
1.36	729260	1.78383e+07	3.30112e-09	5.95741e+17	1.83808e+17
1.38	728844	1.78388e+07	3.29711e-09	6.04493e+17	1.86e+17
1.4	728895	1.78388e+07	3.29315e-09	6.13243e+17	1.88179e+17
1.42	729148	1.78387e+07	3.28922e-09	6.21994e+17	1.90346e+17
1.44	728779	1.78391e+07	3.28532e-09	6.30744e+17	1.92499e+17
1.46	729122	1.78389e+07	3.28145e-09	6.39495e+17	1.9464e+17
1.48	728595	1.78395e+07	3.27762e-09	6.48244e+17	1.96769e+17
1.5	728163	1.784e+07	3.27382e-09	6.56994e+17	1.98885e+17
1.52	728886	1.78393e+07	3.27006e-09	6.65743e+17	2.00988e+17
1.54	728953	1.78394e+07	3.26632e-09	6.74492e+17	2.03079e+17
1.56	729157	1.78392e+07	3.26262e-09	6.83241e+17	2.05158e+17
1.58	728908	1.78396e+07	3.25895e-09	6.91989e+17	2.07225e+17
1.6	729219	1.78393e+07	3.25531e-09	7.00737e+17	2.0928e+17
1.62	728678	1.784e+07	3.2517e-09	7.09485e+17	2.11322e+17
1.64	728094	1.78406e+07	3.24812e-09	7.18232e+17	2.13353e+17
1.66	728874	1.78399e+07	3.24457e-09	7.2698e+17	2.15371e+17
1.68	728092	1.78408e+07	3.24105e-09	7.35727e+17	2.17378e+17
1.7	728918	1.784e+07	3.23757e-09	7.44473e+17	2.19373e+17
1.72	729596	1.78394e+07	3.23411e-09	7.5322e+17	2.21357e+17
1.74	728963	1.78402e+07	3.23067e-09	7.61966e+17	2.23328e+17
1.76	728972	1.78402e+07	3.22727e-09	7.70712e+17	2.25288e+17
1.78	728647	1.78406e+07	3.2239e-09	7.79457e+17	2.27237e+17
1.8	728757	1.78406e+07	3.22055e-09	7.88203e+17	2.29174e+17
1.82	729361	1.78401e+07	3.21724e-09	7.96948e+17	2.311e+17
1.84	728784	1.78408e+07	3.21395e-09	8.05692e+17	2.33015e+17
1.86	728955	1.78407e+07	3.21068e-09	8.14437e+17	2.34918e+17
1.88	728395	1.78413e+07	3.20745e-09	8.23181e+17	2.3681e+17
1.9	729251	1.78405e+07	3.20424e-09	8.31925e+17	2.38691e+17
1.92	728963	1.78409e+07	3.20106e-09	8.40668e+17	2.40561e+17
1.94	728843	1.78411e+07	3.1979e-09	8.49412e+17	2.42421e+17
1.96	728922	1.78411e+07	3.19477e-09	8.58155e+17	2.44269e+17
1.98	728894	1.78412e+07	3.19167e-09	8.66897e+17	2.46106e+17
2	729246	1.78409e+07	3.18859e-09	8.7564e+17	2.47933e+17
2.02	728928	1.78413e+07	3.18553e-09	8.84382e+17	2.49748e+17
2.04	729263	1.78411e+07	3.1825e-09	8.93124e+17	2.51554e+17
2.06	729311	1.78411e+07	3.1795e-09	9.01866e+17	2.53348e+17
2.08	729118	1.78414e+07	3.17652e-09	9.10607e+17	2.55132e+17
2.1	729315	1.78413e+07	3.17357e-09	9.19348e+17	2.56906e+17
2.12	728742	1.78419e+07	3.17064e-09	9.28089e+17	2.58669e+17
2.14	728894	1.78419e+07	3.16773e-09	9.36829e+17	2.60422e+17
2.16	728802	1.7842e+07	3.16485e-09	9.45569e+17	2.62165e+17
2.18	728782	1.78421e+07	3.16199e-09	9.54309e+17	2.63897e+17
2.2	728866	1.78421e+07	3.15915e-09	9.63049e+17	2.65619e+17
2.22	729007	1.78421e+07	3.15634e-09	9.71788e+17	2.67331e+17
2.24	729075	1.78421e+07	3.15355e-09	9.80527e+17	2.69033e+17
2.26	728816	1.78424e+07	3.15078e-09	9.89266e+17	2.70726e+17
2.28	728688	1.78426e+07	3.14803e-09	9.98005e+17	2.72408e+17
2.3	728926	1.78425e+07	3.14531e-09	1.00674e+18	2.7408e+17
2.32	728716	1.78428e+07	3.14261e-09	1.01548e+18	2.75743e+17
2.34	728970	1.78426e+07	3.13993e-09	1.02422e+18	2.77395e+17
2.36	728940	1.78427e+07	3.13727e-09	1.03296e+18	2.79038e+17
2.38	728922	1.78428e+07	3.13463e-09	1.04169e+18	2.80672e+17
2.4	729014	1.78428e+07	3.13202e-09	1.05043e+18	2.82296e+17
2.42	729041	1.78428e+07	3.12942e-09	1.05917e+18	2.8391e+17
2.44	728760	1.78432e+07	3.12685e-09	1.0679e+18	2.85515e+17
2.46	728755	1.78433e+07	3.12429e-09	1.07664e+18	2.8711e+17
2.48	728855	1.78433e+07	3.12176e-09	1.08537e+18	2.88696e+17
2.5	728037	1.78442e+07	3.11925e-09	1.09411e+18	2.90273e+17
2.52	728719	1.78436e+07	3.11675e-09	1.10284e+18	2.9184e+17
2.54	728463	1.78439e+07	3.11428e-09	1.11158e+18	2.93399e+17
2.56	728834	1.78436e+07	3.11183e-09	1.12031e+18	2.94948e+17
2.58	729246	1.78433e+07	3.10939e-09	1.12905e+18	2.96488e+17
2.6	728269	1.78444e+07	3.10698e-09	1.13778e+18	2.98019e+17
2.62	729050	1.78437e+07	3.10458e-09	1.14652e+18	2.99541e+17
2.64	729014	1.78438e+07	3.10221e-09	1.15525e+18	3.01054e+17
2.66	728850	1.7844e+07	3.09985e-09	1.16398e+18	3.02559e+17
2.68	728905	1.7844e+07	3.09751e-09	1.17272e+18	3.04054e+17
2.7	729239	1.78438e+07	3.09519e-09	1.18145e+18	3.05541e+17
2.72	728665	1.78445e+07	3.09289e-09	1.19018e+18	3.07019e+17
2.74	728739	1.78445e+07	3.0906e-09	1.19891e+18	3.08488e+17
2.76	728960	1.78443e+07	3.08834e-09	1.20764e+18	3.09949e+17
2.78	729260	1.78441e+07	3.08609e-09	1.21638e+18	3.11401e+17
2.8	728792	1.78447e+07	3.08386e-09	1.22511e+18	3.12845e+17
2.82	728963	1.78446e+07	3.08164e-09	1.23384e+18	3.1428e+17
2.84	728670	1.78449e+07	3.07945e-09	1.24257e+18	3.15706e+17
2.86	728757	1.78449e+07	3.07727e-09	1.2513e+18	3.17125e+17
2.88	728425	1.78454e+07	3.07511e-09	1.26003e+18	3.18535e+17
2.9	728476	1.78454e+07	3.07296e-09	1.26876e+18	3.19937e+17
2.92	728711	1.78452e+07	3.07084e-09	1.27749e+18	3.2133e+17
2.94	728653	1.78454e+07	3.06873e-09	1.28622e+18	3.22715e+17
2.96	728453	1.78457e+07	3.06663e-09	1.29495e+18	3.24093e+17
2.98	729076	1.78451e+07	3.06455e-09	1.30367e+18	3.25462e+17
3	728977	1.78453e+07	3.06249e-09	1.3124e+18	3.26823e+17
3.02	728688	1.78457e+07	3.06044e-09	1.32113e+18	3.28176e+17
3.04	728808	1.78456e+07	3.05841e-09	1.32986e+18	3.29521e+17
3.06	728804	1.78457e+07	3.0564e-09	1.33859e+18	3.30859e+17
3.08	728697	1.78459e+07	3.0544e-09	1.34731e+18	3.32188e+17
3.1	728655	1.7846e+07	3.05242e-09	1.35604e+18	3.3351e+17
3.12	728661	1.78461e+07	3.05045e-09	1.36477e+18	3.34824e+17
3.14	728792	1.7846e+07	3.0485e-09	1.37349e+18	3.3613e+17
3.16	728757	1.78462e+07	3.04656e-09	1.38222e+18	3.37429e+17
3.18	728729	1.78463e+07	3.04464e-09	1.39095e+18	3.38719e+17
3.2	728292	1.78468e+07	3.04273e-09	1.39967e+18	3.40003e+17
3.22	729318	1.78458e+07	3.04084e-09	1.4084e+18	3.41279e+17
3.24	728962	1.78463e+07	3.03896e-09	1.41712e+18	3.42547e+17
3.26	728717	1.78466e+07	3.0371e-09	1.42585e+18	3.43808e+17
3.28	728580	1.78468e+07	3.03525e-09	1.43457e+18	3.45062e+17
3.3	728590	1.78469e+07	3.03342e-09	1.44329e+18	3.46308e+17
3.32	729028	1.78465e+07	3.0316e-09	1.45202e+18	3.47547e+17
3.34	728653	1.7847e+07	3.02979e-09	1.46074e+18	3.48778e+17
3.36	728257	1.78475e+07	3.028e-09	1.46947e+18	3.50003e+17
3.38	729283	1.78465e+07	3.02622e-09	1.47819e+18	3.5122e+17
3.4	728489	1.78474e+07	3.02445e-09	1.48691e+18	3.5243e+17
3.42	729062	1.78469e+07	3.0227e-09	1.49563e+18	3.53633e+17
3.44	728637	1.78474e+07	3.02096e-09	1.50436e+18	3.54829e+17
3.46	729143	1.7847e+07	3.01924e-09	1.51308e+18	3.56018e+17
3.48	728657	1.78476e+07	3.01753e-09	1.5218e+18	3.572e+17
3.5	728194	1.78481e+07	3.01583e-09	1.53052e+18	3.58375e+17
3.52	728721	1.78477e+07	3.01415e-09	1.53924e+18	3.59543e+17
3.54	729457	1.7847e+07	3.01247e-09	1.54796e+18	3.60704e+17
3.56	728402	1.78481e+07	3.01082e-09	1.55668e+18	3.61858e+17
3.58	728618	1.7848e+07	3.00917e-09	1.5654e+18	3.63006e+17
3.6	728543	1.78482e+07	3.00753e-09	1.57412e+18	3.64147e+17
3.62	728124	1.78487e+07	3.00591e-09	1.58284e+18	3.65281e+17
3.64	728582	1.78483e+07	3.0043e-09	1.59156e+18	3.66409e+17
3.66	728822	1.78481e+07	3.00271e-09	1.60028e+18	3.6753e+17
3.68	728460	1.78486e+07	3.00112e-09	1.609e+18	3.68644e+17
3.7	728866	1.78482e+07	2.99955e-09	1.61772e+18	3.69752e+17
3.72	728657	1.78485e+07	2.99799e-09	1.62644e+18	3.70853e+17
3.74	728402	1.78489e+07	2.99644e-09	1.63515e+18	3.71948e+17
3.76	728620	1.78487e+07	2.99491e-09	1.64387e+18	3.73037e+17
3.78	728641	1.78488e+07	2.99338e-09	1.65259e+18	3.74119e+17
3.8	728530	1.7849e+07	2.99187e-09	1.66131e+18	3.75195e+17
3.82	728523	1.78491e+07	2.99037e-09	1.67002e+18	3.76264e+17
3.84	728520	1.78492e+07	2.98888e-09	1.67874e+18	3.77327e+17
3.86	728586	1.78492e+07	2.9874e-09	1.68746e+18	3.78384e+17
3.88	728693	1.78491e+07	2.98593e-09	1.69617e+18	3.79435e+17
3.9	728327	1.78496e+07	2.98448e-09	1.70489e+18	3.80479e+17
3.92	728870	1.78491e+07	2.98303e-09	1.7136e+18	3.81518e+17
3.94	728079	1.785e+07	2.9816e-09	1.72232e+18	3.8255e+17
3.96	728099	1.78501e+07	2.98018e-09	1.73103e+18	3.83577e+17
3.98	728539	1.78497e+07	2.97876e-09	1.73975e+18	3.84597e+17
4	728669	1.78497e+07	2.97736e-09	1.74846e+18	3.85611e+17
4.02	728585	1.78498e+07	2.97597e-09	1.75718e+18	3.8662e+17
4.04	727914	1.78506e+07	2.97459e-09	1.76589e+18	3.87622e+17
4.06	728965	1.78496e+07	2.97322e-09	1.7746e+18	3.88619e+17
4.08	728665	1.785e+07	2.97186e-09	1.78332e+18	3.89609e+17
4.1	727802	1.7851e+07	2.97051e-09	1.79203e+18	3.90594e+17
4.12	728540	1.78503e+07	2.96918e-09	1.80074e+18	3.91573e+17
4.14	728642	1.78503e+07	2.96785e-09	1.80945e+18	3.92547e+17
4.16	728792	1.78502e+07	2.96653e-09	1.81817e+18	3.93514e+17
4.18	728090	1.7851e+07	2.96522e-09	1.82688e+18	3.94476e+17
4.2	728651	1.78505e+07	2.96392e-09	1.83559e+18	3.95433e+17
4.22	727806	1.78514e+07	2.96264e-09	1.8443e+18	3.96383e+17
4.24	728470	1.78508e+07	2.96136e-09	1.85301e+18	3.97329e+17
4.26	728774	1.78506e+07	2.96009e-09	1.86172e+18	3.98268e+17
4.28	728423	1.7851e+07	2.95883e-09	1.87043e+18	3.99202e+17
4.3	728355	1.78512e+07	2.95758e-09	1.87914e+18	4.00131e+17
4.32	728812	1.78508e+07	2.95634e-09	1.88785e+18	4.01054e+17
4.34	728519	1.78512e+07	2.95511e-09	1.89656e+18	4.01972e+17
4.36	728619	1.78512e+07	2.95389e-09	1.90527e+18	4.02884e+17
4.38	728757	1.78511e+07	2.95268e-09	1.91398e+18	4.03791e+17
4.4	728372	1.78516e+07	2.95148e-09	1.92269e+18	4.04693e+17
4.42	728786	1.78512e+07	2.95028e-09	1.9314e+18	4.0559e+17
4.44	728467	1.78517e+07	2.9491e-09	1.94011e+18	4.06481e+17
4.46	728518	1.78517e+07	2.94792e-09	1.94881e+18	4.07367e+17
4.48	728556	1.78517e+07	2.94676e-09	1.95752e+18	4.08247e+17
4.5	728430	1.78519e+07	2.9456e-09	1.96623e+18	4.09123e+17
4.52	728522	1.78519e+07	2.94445e-09	1.97494e+18	4.09994e+17
4.54	728823	1.78517e+07	2.94331e-09	1.98364e+18	4.10859e+17
4.56	729136	1.78514e+07	2.94218e-09	1.99235e+18	4.11719e+17
4.58	729013	1.78517e+07	2.94106e-09	2.00105e+18	4.12574e+17
4.6	727985	1.78528e+07	2.93995e-09	2.00976e+18	4.13425e+17
4.62	728686	1.78522e+07	2.93884e-09	2.01847e+18	4.1427e+17
4.64	728490	1.78524e+07	2.93774e-09	2.02717e+18	4.1511e+17
4.66	728233	1.78528e+07	2.93665e-09	2.03588e+18	4.15945e+17
4.68	728260	1.78528e+07	2.93557e-09	2.04458e+18	4.16776e+17
4.7	728474	1.78527e+07	2.9345e-09	2.05329e+18	4.17601e+17
4.72	728704	1.78525e+07	2.93344e-09	2.06199e+18	4.18422e+17
4.74	728424	1.78529e+07	2.93238e-09	2.07069e+18	4.19238e+17
4.76	728760	1.78526e+07	2.93134e-09	2.0794e+18	4.20049e+17
4.78	727792	1.78537e+07	2.9303e-09	2.0881e+18	4.20856e+17
4.8	729125	1.78524e+07	2.92927e-09	2.0968e+18	4.21657e+17
4.82	728564	1.78531e+07	2.92824e-09	2.10551e+18	4.22454e+17
4.84	728725	1.7853e+07	2.92723e-09	2.11421e+18	4.23246e+17
4.86	728470	1.78534e+07	2.92622e-09	2.12291e+18	4.24034e+17
4.88	728184	1.78537e+07	2.92522e-09	2.13161e+18	4.24817e+17
4.9	728484	1.78535e+07	2.92423e-09	2.14031e+18	4.25595e+17
4.92	729239	1.78528e+07	2.92324e-09	2.14902e+18	4.26369e+17
4.94	728551	1.78536e+07	2.92226e-09	2.15772e+18	4.27139e+17
4.96	727651	1.78546e+07	2.92129e-09	2.16642e+18	4.27903e+17
4.98	728355	1.7854e+07	2.92033e-09	2.17512e+18	4.28664e+17
5	728422	1.7854e+07	2.91938e-09	2.18382e+18	4.2942e+17
5.02	728283	1.78542e+07	2.91843e-09	2.19252e+18	4.30171e+17
5.04	728607	1.78539e+07	2.91749e-09	2.20122e+18	4.30918e+17
5.06	728405	1.78542e+07	2.91655e-09	2.20992e+18	4.31661e+17
5.08	729200	1.78535e+07	2.91563e-09	2.21862e+18	4.32399e+17
5.1	728536	1.78543e+07	2.91471e-09	2.22732e+18	4.33133e+17
5.12	728521	1.78544e+07	2.9138e-09	2.23601e+18	4.33862e+17
5.14	728531	1.78544e+07	2.91289e-09	2.24471e+18	4.34588e+17
5.16	728539	1.78545e+07	2.91199e-09	2.25341e+18	4.35309e+17
5.18	728090	1.7855e+07	2.9111e-09	2.26211e+18	4.36026e+17
5.2	727717	1.78555e+07	2.91022e-09	2.27081e+18	4.36738e+17
5.22	728097	1.78552e+07	2.90934e-09	2.2795e+18	4.37447e+17
5.24	728466	1.78549e+07	2.90847e-09	2.2882e+18	4.38151e+17
5.26	728453	1.7855e+07	2.90761e-09	2.2969e+18	4.38851e+17
5.28	728540	1.7855e+07	2.90675e-09	2.30559e+18	4.39547e+17
5.3	728481	1.78551e+07	2.9059e-09	2.31429e+18	4.4024e+17
5.32	728778	1.78549e+07	2.90506e-09	2.32298e+18	4.40927e+17
5.34	727979	1.78558e+07	2.90422e-09	2.33168e+18	4.41611e+17
5.36	728297	1.78556e+07	2.90339e-09	2.34038e+18	4.42291e+17
5.38	728333	1.78556e+07	2.90257e-09	2.34907e+18	4.42967e+17
5.4	728230	1.78558e+07	2.90175e-09	2.35776e+18	4.43639e+17
5.42	728382	1.78557e+07	2.90094e-09	2.36646e+18	4.44307e+17
5.44	728318	1.78559e+07	2.90013e-09	2.37515e+18	4.44971e+17
5.46	728618	1.78556e+07	2.89933e-09	2.38385e+18	4.45631e+17
5.48	728420	1.78559e+07	2.89854e-09	2.39254e+18	4.46288e+17
5.5	728466	1.7856e+07	2.89775e-09	2.40123e+18	4.4694e+17
5.52	728251	1.78563e+07	2.89697e-09	2.40993e+18	4.47589e+17
5.54	728680	1.78559e+07	2.8962e-09	2.41862e+18	4.48234e+17
5.56	728408	1.78563e+07	2.89543e-09	2.42731e+18	4.48875e+17
5.58	728852	1.78559e+07	2.89467e-09	2.436e+18	4.49512e+17
5.6	728350	1.78565e+07	2.89391e-09	2.4447e+18	4.50146e+17
5.62	728398	1.78565e+07	2.89316e-09	2.45339e+18	4.50776e+17
5.64	728380	1.78566e+07	2.89242e-09	2.46208e+18	4.51402e+17
5.66	728403	1.78567e+07	2.89168e-09	2.47077e+18	4.52024e+17
5.68	728247	1.78569e+07	2.89095e-09	2.47946e+18	4.52643e+17
5.7	728170	1.78571e+07	2.89022e-09	2.48815e+18	4.53258e+17
5.72	728229	1.78571e+07	2.8895e-09	2.49684e+18	4.5387e+17
5.74	728338	1.78571e+07	2.88878e-09	2.50553e+18	4.54478e+17
5.76	728494	1.7857e+07	2.88807e-09	2.51422e+18	4.55082e+17
5.78	728128	1.78574e+07	2.88737e-09	2.52291e+18	4.55683e+17
5.8	728070	1.78576e+07	2.88667e-09	2.5316e+18	4.56281e+17
5.82	728227	1.78575e+07	2.88598e-09	2.54029e+18	4.56874e+17
5.84	728069	1.78577e+07	2.88529e-09	2.54898e+18	4.57465e+17
5.86	727912	1.7858e+07	2.88461e-09	2.55766e+18	4.58052e+17
5.88	728324	1.78576e+07	2.88393e-09	2.56635e+18	4.58635e+17
5.9	728411	1.78576e+07	2.88326e-09	2.57504e+18	4.59215e+17
5.92	729171	1.78569e+07	2.88259e-09	2.58373e+18	4.59792e+17
5.94	728263	1.78579e+07	2.88193e-09	2.59241e+18	4.60365e+17
5.96	728155	1.78581e+07	2.88127e-09	2.6011e+18	4.60935e+17
5.98	728764	1.78576e+07	2.88062e-09	2.60979e+18	4.61502e+17
6	728843	1.78576e+07	2.87998e-09	2.61847e+18	4.62065e+17
6.02	728702	1.78578e+07	2.87934e-09	2.62716e+18	4.62625e+17
6.04	727891	1.78587e+07	2.8787e-09	2.63584e+18	4.63182e+17
6.06	728358	1.78583e+07	2.87807e-09	2.64453e+18	4.63735e+17
6.08	728999	1.78578e+07	2.87745e-09	2.65322e+18	4.64285e+17
6.1	728409	1.78584e+07	2.87683e-09	2.6619e+18	4.64832e+17
6.12	728350	1.78586e+07	2.87621e-09	2.67058e+18	4.65376e+17
6.14	727934	1.78591e+07	2.8756e-09	2.67927e+18	4.65916e+17
6.16	728231	1.78589e+07	2.875e-09	2.68795e+18	4.66454e+17
6.18	728316	1.78589e+07	2.8744e-09	2.69664e+18	4.66988e+17
6.2	728964	1.78583e+07	2.8738e-09	2.70532e+18	4.67519e+17
6.22	728191	1.78592e+07	2.87321e-09	2.714e+18	4.68047e+17
6.24	727976	1.78595e+07	2.87263e-09	2.72269e+18	4.68572e+17
6.26	728510	1.7859e+07	2.87205e-09	2.73137e+18	4.69094e+17
6.28	728429	1.78592e+07	2.87147e-09	2.74005e+18	4.69612e+17
6.3	728006	1.78597e+07	2.8709e-09	2.74873e+18	4.70128e+17
6.32	728384	1.78594e+07	2.87033e-09	2.75741e+18	4.70641e+17
6.34	727900	1.78599e+07	2.86977e-09	2.7661e+18	4.7115e+17
6.36	728350	1.78596e+07	2.86921e-09	2.77478e+18	4.71657e+17
6.38	727858	1.78601e+07	2.86866e-09	2.78346e+18	4.72161e+17
6.4	728305	1.78598e+07	2.86811e-09	2.79214e+18	4.72661e+17
6.42	728383	1.78598e+07	2.86757e-09	2.80082e+18	4.73159e+17
6.44	728370	1.78599e+07	2.86703e-09	2.8095e+18	4.73654e+17
6.46	728396	1.78599e+07	2.86649e-09	2.81818e+18	4.74146e+17
6.48	728030	1.78604e+07	2.86596e-09	2.82686e+18	4.74635e+17
6.5	728213	1.78603e+07	2.86544e-09	2.83554e+18	4.75121e+17
6.52	728227	1.78603e+07	2.86492e-09	2.84422e+18	4.75605e+17
6.54	727830	1.78608e+07	2.8644e-09	2.85289e+18	4.76085e+17
6.56	727519	1.78612e+07	2.86388e-09	2.86157e+18	4.76563e+17
6.58	728169	1.78606e+07	2.86338e-09	2.87025e+18	4.77038e+17
6.6	728241	1.78606e+07	2.86287e-09	2.87893e+18	4.7751e+17
6.62	728357	1.78606e+07	2.86237e-09	2.88761e+18	4.77979e+17
6.64	728732	1.78603e+07	2.86187e-09	2.89628e+18	4.78446e+17
6.66	727435	1.78617e+07	2.86138e-09	2.90496e+18	4.7891e+17
6.68	728794	1.78604e+07	2.86089e-09	2.91364e+18	4.79371e+17
6.7	728237	1.78611e+07	2.86041e-09	2.92231e+18	4.79829e+17
6.72	728622	1.78607e+07	2.85993e-09	2.93099e+18	4.80285e+17
6.74	728628	1.78608e+07	2.85945e-09	2.93967e+18	4.80738e+17
6.76	727986	1.78616e+07	2.85898e-09	2.94834e+18	4.81189e+17
6.78	727538	1.78621e+07	2.85851e-09	2.95702e+18	4.81636e+17
6.8	728496	1.78612e+07	2.85805e-09	2.96569e+18	4.82082e+17
6.82	728121	1.78617e+07	2.85759e-09	2.97437e+18	4.82524e+17
6.84	728347	1.78615e+07	2.85713e-09	2.98304e+18	4.82964e+17
6.86	728075	1.78619e+07	2.85668e-09	2.99171e+18	4.83401e+17
6.88	728034	1.7862e+07	2.85623e-09	3.00039e+18	4.83836e+17
6.9	727807	1.78623e+07	2.85579e-09	3.00906e+18	4.84268e+17
6.92	728162	1.7862e+07	2.85535e-09	3.01774e+18	4.84698e+17
6.94	728306	1.7862e+07	2.85491e-09	3.02641e+18	4.85125e+17
6.96	728154	1.78622e+07	2.85448e-09	3.03508e+18	4.8555e+17
6.98	728937	1.78615e+07	2.85405e-09	3.04375e+18	4.85972e+17
7	728125	1.78624e+07	2.85362e-09	3.05243e+18	4.86392e+17
7.02	728690	1.78619e+07	2.8532e-09	3.0611e+18	4.86809e+17
7.04	728852	1.78618e+07	2.85278e-09	3.06977e+18	4.87224e+17
7.06	727687	1.78631e+07	2.85237e-09	3.07844e+18	4.87636e+17
7.08	728289	1.78625e+07	2.85196e-09	3.08711e+18	4.88046e+17
7.1	727770	1.78632e+07	2.85155e-09	3.09578e+18	4.88454e+17
7.12	728432	1.78626e+07	2.85115e-09	3.10445e+18	4.88859e+17
7.14	728114	1.7863e+07	2.85075e-09	3.11312e+18	4.89262e+17
7.16	728235	1.78629e+07	2.85035e-09	3.12179e+18	4.89662e+17
7.18	728210	1.7863e+07	2.84996e-09	3.13046e+18	4.9006e+17
7.2	728198	1.78631e+07	2.84957e-09	3.13913e+18	4.90456e+17
7.22	728251	1.78631e+07	2.84918e-09	3.1478e+18	4.9085e+17
7.24	727872	1.78636e+07	2.8488e-09	3.15647e+18	4.91241e+17
7.26	727693	1.78639e+07	2.84842e-09	3.16514e+18	4.9163e+17
7.28	728066	1.78636e+07	2.84804e-09	3.17381e+18	4.92016e+17
7.3	728758	1.78629e+07	2.84767e-09	3.18248e+18	4.924e+17
7.32	728951	1.78628e+07	2.8473e-09	3.19114e+18	4.92782e+17
7.34	728619	1.78633e+07	2.84693e-09	3.19981e+18	4.93162e+17
7.36	727400	1.78646e+07	2.84657e-09	3.20848e+18	4.9354e+17
7.38	728168	1.78639e+07	2.84621e-09	3.21714e+18	4.93915e+17
7.4	728168	1.7864e+07	2.84586e-09	3.22581e+18	4.94288e+17
7.42	728063	1.78641e+07	2.8455e-09	3.23448e+18	4.94659e+17
7.44	728029	1.78643e+07	2.84515e-09	3.24314e+18	4.95028e+17
7.46	727950	1.78644e+07	2.84481e-09	3.25181e+18	4.95395e+17
7.48	727724	1.78647e+07	2.84446e-09	3.26048e+18	4.95759e+17
7.5	728119	1.78644e+07	2.84412e-09	3.26914e+18	4.96121e+17
7.52	728130	1.78645e+07	2.84379e-09	3.27781e+18	4.96482e+17
7.54	727956	1.78647e+07	2.84345e-09	3.28647e+18	4.9684e+17
7.56	728324	1.78644e+07	2.84312e-09	3.29513e+18	4.97196e+17
7.58	728683	1.78642e+07	2.84279e-09	3.3038e+18	4.9755e+17
7.6	728191	1.78647e+07	2.84247e-09	3.31246e+18	4.97901e+17
7.62	728032	1.7865e+07	2.84215e-09	3.32113e+18	4.98251e+17
7.64	727658	1.78655e+07	2.84183e-09	3.32979e+18	4.98599e+17
7.66	727948	1.78652e+07	2.84151e-09	3.33845e+18	4.98945e+17
7.68	728624	1.78646e+07	2.8412e-09	3.34711e+18	4.99288e+17
7.7	728198	1.78651e+07	2.84089e-09	3.35578e+18	4.9963e+17
7.72	727314	1.78661e+07	2.84058e-09	3.36444e+18	4.99969e+17
7.74	728101	1.78654e+07	2.84028e-09	3.3731e+18	5.00307e+17
7.76	727456	1.78662e+07	2.83998e-09	3.38176e+18	5.00643e+17
7.78	728226	1.78654e+07	2.83968e-09	3.39042e+18	5.00976e+17
7.8	728447	1.78653e+07	2.83938e-09	3.39908e+18	5.01308e+17
7.82	728114	1.78657e+07	2.83909e-09	3.40775e+18	5.01638e+17
7.84	727739	1.78662e+07	2.8388e-09	3.41641e+18	5.01966e+17
7.86	728307	1.78657e+07	2.83852e-09	3.42507e+18	5.02292e+17
7.88	728235	1.78658e+07	2.83823e-09	3.43373e+18	5.02616e+17
7.9	728281	1.78659e+07	2.83795e-09	3.44239e+18	5.02938e+17
7.92	728786	1.78654e+07	2.83767e-09	3.45104e+18	5.03258e+17
7.94	727799	1.78665e+07	2.8374e-09	3.4597e+18	5.03576e+17
7.96	728183	1.78662e+07	2.83712e-09	3.46836e+18	5.03893e+17
7.98	728419	1.7866e+07	2.83685e-09	3.47702e+18	5.04207e+17
8	728591	1.78659e+07	2.83659e-09	3.48568e+18	5.0452e+17
8.02	728214	1.78664e+07	2.83632e-09	3.49434e+18	5.04831e+17
8.04	728142	1.78666e+07	2.83606e-09	3.503e+18	5.0514e+17
8.06	728246	1.78665e+07	2.8358e-09	3.51165e+18	5.05448e+17
8.08	728423	1.78664e+07	2.83554e-09	3.52031e+18	5.05753e+17
8.1	727546	1.78674e+07	2.83529e-09	3.52897e+18	5.06057e+17
8.12	728730	1.78663e+07	2.83504e-09	3.53762e+18	5.06359e+17
8.14	728131	1.7867e+07	2.83479e-09	3.54628e+18	5.06659e+17
8.16	727501	1.78677e+07	2.83454e-09	3.55494e+18	5.06957e+17
8.18	727390	1.78679e+07	2.8343e-09	3.56359e+18	5.07254e+17
8.2	727568	1.78678e+07	2.83405e-09	3.57225e+18	5.07549e+17
8.22	728333	1.78671e+07	2.83381e-09	3.5809e+18	5.07842e+17
8.24	728439	1.78671e+07	2.83358e-09	3.58956e+18	5.08133e+17
8.26	727722	1.78679e+07	2.83334e-09	3.59821e+18	5.08423e+17
8.28	728117	1.78676e+07	2.83311e-09	3.60687e+18	5.08711e+17
8.3	728074	1.78677e+07	2.83288e-09	3.61552e+18	5.08998e+17
8.32	727972	1.78679e+07	2.83266e-09	3.62417e+18	5.09282e+17
8.34	727855	1.78681e+07	2.83243e-09	3.63283e+18	5.09565e+17
8.36	727878	1.78681e+07	2.83221e-09	3.64148e+18	5.09847e+17
8.38	727830	1.78683e+07	2.83199e-09	3.65013e+18	5.10126e+17
8.4	728019	1.78682e+07	2.83177e-09	3.65878e+18	5.10404e+17
8.42	728025	1.78682e+07	2.83156e-09	3.66744e+18	5.10681e+17
8.44	727952	1.78684e+07	2.83135e-09	3.67609e+18	5.10956e+17
8.46	727989	1.78684e+07	2.83114e-09	3.68474e+18	5.11229e+17
8.48	727553	1.7869e+07	2.83093e-09	3.69339e+18	5.115e+17
8.5	727962	1.78686e+07	2.83072e-09	3.70204e+18	5.1177e+17
8.52	727889	1.78688e+07	2.83052e-09	3.71069e+18	5.12039e+17
8.54	727926	1.78688e+07	2.83032e-09	3.71935e+18	5.12306e+17
8.56	727354	1.78695e+07	2.83012e-09	3.728e+18	5.12571e+17
8.58	727913	1.7869e+07	2.82992e-09	3.73665e+18	5.12835e+17
8.6	728622	1.78683e+07	2.82973e-09	3.7453e+18	5.13097e+17
8.62	727878	1.78692e+07	2.82954e-09	3.75395e+18	5.13358e+17
8.64	728547	1.78686e+07	2.82935e-09	3.76259e+18	5.13617e+17
8.66	727801	1.78694e+07	2.82916e-09	3.77124e+18	5.13874e+17
8.68	728189	1.78691e+07	2.82897e-09	3.77989e+18	5.1413e+17
8.7	727948	1.78694e+07	2.82879e-09	3.78854e+18	5.14385e+17
8.72	728470	1.7869e+07	2.82861e-09	3.79719e+18	5.14638e+17
8.74	728222	1.78693e+07	2.82843e-09	3.80584e+18	5.1489e+17
8.76	728079	1.78696e+07	2.82825e-09	3.81448e+18	5.1514e+17
8.78	728155	1.78696e+07	2.82808e-09	3.82313e+18	5.15388e+17
8.8	728710	1.78691e+07	2.8279e-09	3.83178e+18	5.15636e+17
8.82	727241	1.78707e+07	2.82773e-09	3.84043e+18	5.15881e+17
8.84	728108	1.78698e+07	2.82756e-09	3.84907e+18	5.16126e+17
8.86	727507	1.78705e+07	2.8274e-09	3.85772e+18	5.16369e+17
8.88	727980	1.78701e+07	2.82723e-09	3.86636e+18	5.1661e+17
8.9	727940	1.78703e+07	2.82707e-09	3.87501e+18	5.1685e+17
8.92	727692	1.78706e+07	2.82691e-09	3.88366e+18	5.17089e+17
8.94	727671	1.78707e+07	2.82675e-09	3.8923e+18	5.17326e+17
8.96	727985	1.78705e+07	2.82659e-09	3.90094e+18	5.17562e+17
8.98	728433	1.78701e+07	2.82644e-09	3.90959e+18	5.17796e+17
9	727740	1.78709e+07	2.82629e-09	3.91823e+18	5.18029e+17
9.02	728074	1.78706e+07	2.82614e-09	3.92688e+18	5.18261e+17
9.04	728101	1.78707e+07	2.82599e-09	3.93552e+18	5.18491e+17
9.06	727946	1.78709e+07	2.82584e-09	3.94416e+18	5.1872e+17
9.08	727468	1.78715e+07	2.8257e-09	3.95281e+18	5.18948e+17
9.1	727715	1.78713e+07	2.82555e-09	3.96145e+18	5.19174e+17
9.12	728112	1.7871e+07	2.82541e-09	3.97009e+18	5.19399e+17
9.14	727912	1.78713e+07	2.82527e-09	3.97874e+18	5.19623e+17
9.16	727568	1.78717e+07	2.82514e-09	3.98738e+18	5.19845e+17
9.18	727918	1.78714e+07	2.825e-09	3.99602e+18	5.20066e+17
9.2	728189	1.78712e+07	2.82487e-09	4.00466e+18	5.20286e+17
9.22	728646	1.78708e+07	2.82474e-09	4.0133e+18	5.20505e+17
9.24	727886	1.78717e+07	2.82461e-09	4.02194e+18	5.20722e+17
9.26	727843	1.78718e+07	2.82448e-09	4.03058e+18	5.20938e+17
9.28	727740	1.7872e+07	2.82435e-09	4.03922e+18	5.21152e+17
9.3	727463	1.78724e+07	2.82423e-09	4.04786e+18	5.21366e+17
9.32	727902	1.7872e+07	2.8241e-09	4.0565e+18	5.21578e+17
9.34	727848	1.78721e+07	2.82398e-09	4.06514e+18	5.21789e+17
9.36	727154	1.78729e+07	2.82386e-09	4.07378e+18	5.21998e+17
9.38	727960	1.78722e+07	2.82375e-09	4.08242e+18	5.22207e+17
9.4	728424	1.78718e+07	2.82363e-09	4.09106e+18	5.22414e+17
9.42	727224	1.78731e+07	2.82352e-09	4.0997e+18	5.2262e+17
9.44	727832	1.78726e+07	2.8234e-09	4.10834e+18	5.22825e+17
9.46	727653	1.78728e+07	2.82329e-09	4.11697e+18	5.23028e+17
9.48	727845	1.78727e+07	2.82319e-09	4.12561e+18	5.23231e+17
9.5	727379	1.78733e+07	2.82308e-09	4.13425e+18	5.23432e+17
9.52	727973	1.78727e+07	2.82297e-09	4.14289e+18	5.23632e+17
9.54	727799	1.7873e+07	2.82287e-09	4.15152e+18	5.23831e+17
9.56	727847	1.7873e+07	2.82277e-09	4.16016e+18	5.24029e+17
9.58	728207	1.78727e+07	2.82267e-09	4.1688e+18	5.24225e+17
9.6	727962	1.78731e+07	2.82257e-09	4.17743e+18	5.2442e+17
9.62	727869	1.78732e+07	2.82247e-09	4.18607e+18	5.24615e+17
9.64	727678	1.78735e+07	2.82237e-09	4.1947e+18	5.24808e+17
9.66	727841	1.78734e+07	2.82228e-09	4.20334e+18	5.25e+17
9.68	727964	1.78734e+07	2.82219e-09	4.21197e+18	5.25191e+17
9.7	727914	1.78735e+07	2.8221e-09	4.22061e+18	5.2538e+17
9.72	727946	1.78736e+07	2.82201e-09	4.22924e+18	5.25569e+17
9.74	727632	1.7874e+07	2.82192e-09	4.23787e+18	5.25756e+17
9.76	727577	1.78741e+07	2.82183e-09	4.24651e+18	5.25943e+17
9.78	728131	1.78736e+07	2.82175e-09	4.25514e+18	5.26128e+17
9.8	728178	1.78736e+07	2.82167e-09	4.26377e+18	5.26312e+17
9.82	727855	1.78741e+07	2.82158e-09	4.27241e+18	5.26495e+17
9.84	727963	1.7874e+07	2.8215e-09	4.28104e+18	5.26677e+17
9.86	727746	1.78743e+07	2.82143e-09	4.28967e+18	5.26858e+17
9.88	728046	1.78741e+07	2.82135e-09	4.2983e+18	5.27038e+17
9.9	727804	1.78744e+07	2.82127e-09	4.30694e+18	5.27217e+17
9.92	727024	1.78753e+07	2.8212e-09	4.31557e+18	5.27395e+17
9.94	727787	1.78746e+07	2.82113e-09	4.3242e+18	5.27572e+17
9.96	727750	1.78747e+07	2.82106e-09	4.33283e+18	5.27748e+17
9.98	727993	1.78746e+07	2.82099e-09	4.34146e+18	5.27922e+17
10	727081	1.78756e+07	2.82092e-09	4.35009e+18	5.28096e+17
10.02	728396	1.78743e+07	2.82085e-09	4.35872e+18	5.28269e+17
10.04	727358	1.78755e+07	2.82079e-09	4.36735e+18	5.2844e+17
10.06	727818	1.78751e+07	2.82072e-09	4.37598e+18	5.28611e+17
10.08	727699	1.78753e+07	2.82066e-09	4.38461e+18	5.28781e+17
10.1	727893	1.78752e+07	2.8206e-09	4.39324e+18	5.28949e+17
10.12	728020	1.78751e+07	2.82054e-09	4.40187e+18	5.29117e+17
10.14	727819	1.78754e+07	2.82048e-09	4.41049e+18	5.29284e+17
10.16	727846	1.78754e+07	2.82042e-09	4.41912e+18	5.29449e+17
10.18	727793	1.78756e+07	2.82037e-09	4.42775e+18	5.29614e+17
10.2	727821	1.78756e+07	2.82031e-09	4.43638e+18	5.29778e+17
10.22	728099	1.78754e+07	2.82026e-09	4.445e+18	5.29941e+17
10.24	727521	1.78761e+07	2.82021e-09	4.45363e+18	5.30102e+17
10.26	727510	1.78762e+07	2.82016e-09	4.46226e+18	5.30263e+17
10.28	727839	1.78759e+07	2.82011e-09	4.47088e+18	5.30423e+17
10.3	727678	1.78762e+07	2.82006e-09	4.47951e+18	5.30582e+17
10.32	728084	1.78758e+07	2.82002e-09	4.48814e+18	5.3074e+17
10.34	727865	1.78761e+07	2.81997e-09	4.49676e+18	5.30898e+17
10.36	727754	1.78763e+07	2.81993e-09	4.50539e+18	5.31054e+17
10.38	727873	1.78763e+07	2.81989e-09	4.51401e+18	5.31209e+17
10.4	728145	1.78761e+07	2.81985e-09	4.52264e+18	5.31363e+17
10.42	727615	1.78767e+07	2.81981e-09	4.53126e+18	5.31517e+17
10.44	727868	1.78765e+07	2.81977e-09	4.53989e+18	5.3167e+17
10.46	727299	1.78772e+07	2.81973e-09	4.54851e+18	5.31821e+17
10.48	727622	1.7877e+07	2.8197e-09	4.55713e+18	5.31972e+17
10.5	728096	1.78766e+07	2.81966e-09	4.56576e+18	5.32122e+17
10.52	728193	1.78765e+07	2.81963e-09	4.57438e+18	5.32271e+17
10.54	727746	1.78771e+07	2.8196e-09	4.583e+18	5.32419e+17
10.56	727699	1.78772e+07	2.81956e-09	4.59163e+18	5.32567e+17
10.58	727545	1.78774e+07	2.81953e-09	4.60025e+18	5.32713e+17
10.6	727827	1.78772e+07	2.81951e-09	4.60887e+18	5.32859e+17
10.62	727719	1.78774e+07	2.81948e-09	4.61749e+18	5.33003e+17
10.64	727942	1.78773e+07	2.81945e-09	4.62611e+18	5.33147e+17
10.66	727756	1.78776e+07	2.81943e-09	4.63473e+18	5.3329e+17
10.68	728051	1.78773e+07	2.8194e-09	4.64335e+18	5.33432e+17
10.7	728552	1.78769e+07	2.81938e-09	4.65197e+18	5.33574e+17
10.72	727527	1.7878e+07	2.81936e-09	4.66059e+18	5.33714e+17
10.74	728252	1.78774e+07	2.81934e-09	4.66921e+18	5.33854e+17
10.76	727770	1.78779e+07	2.81932e-09	4.67783e+18	5.33993e+17
10.78	727661	1.78781e+07	2.8193e-09	4.68645e+18	5.34131e+17
10.8	727436	1.78784e+07	2.81929e-09	4.69507e+18	5.34268e+17
10.82	727637	1.78783e+07	2.81927e-09	4.70369e+18	5.34405e+17
10.84	727362	1.78787e+07	2.81926e-09	4.71231e+18	5.3454e+17
10.86	727818	1.78783e+07	2.81924e-09	4.72093e+18	5.34675e+17
10.88	727572	1.78786e+07	2.81923e-09	4.72955e+18	5.34809e+17
10.9	728346	1.78779e+07	2.81922e-09	4.73816e+18	5.34943e+17
10.92	727418	1.78789e+07	2.81921e-09	4.74678e+18	5.35075e+17
10.94	727728	1.78787e+07	2.8192e-09	4.7554e+18	5.35207e+17
10.96	727732	1.78788e+07	2.81919e-09	4.76402e+18	5.35338e+17
10.98	727813	1.78788e+07	2.81919e-09	4.77263e+18	5.35468e+17
11	728219	1.78784e+07	2.81918e-09	4.78125e+18	5.35598e+17
11.02	726902	1.78799e+07	2.81917e-09	4.78987e+18	5.35726e+17
11.04	728431	1.78784e+07	2.81917e-09	4.79848e+18	5.35854e+17
11.06	727815	1.78791e+07	2.81917e-09	4.8071e+18	5.35981e+17
11.08	727368	1.78796e+07	2.81917e-09	4.81571e+18	5.36108e+17
11.1	726927	1.78802e+07	2.81917e-09	4.82433e+18	5.36233e+17
11.12	727763	1.78794e+07	2.81917e-09	4.83294e+18	5.36358e+17
11.14	728109	1.78791e+07	2.81917e-09	4.84156e+18	5.36483e+17
11.16	727936	1.78794e+07	2.81917e-09	4.85017e+18	5.36606e+17
11.18	727921	1.78795e+07	2.81918e-09	4.85878e+18	5.36729e+17
11.2	727541	1.788e+07	2.81918e-09	4.8674e+18	5.36851e+17
11.22	727573	1.788e+07	2.81919e-09	4.87601e+18	5.36972e+17
11.24	727526	1.78801e+07	2.81919e-09	4.88462e+18	5.37093e+17
11.26	727376	1.78804e+07	2.8192e-09	4.89324e+18	5.37213e+17
11.28	727207	1.78806e+07	2.81921e-09	4.90185e+18	5.37332e+17
11.3	727745	1.78801e+07	2.81922e-09	4.91046e+18	5.3745e+17
11.32	727604	1.78804e+07	2.81923e-09	4.91907e+18	5.37568e+17
11.34	728103	1.78799e+07	2.81924e-09	4.92768e+18	5.37685e+17
11.36	727719	1.78804e+07	2.81925e-09	4.9363e+18	5.37802e+17
11.38	727654	1.78806e+07	2.81927e-09	4.94491e+18	5.37917e+17
11.4	726969	1.78813e+07	2.81928e-09	4.95352e+18	5.38032e+17
11.42	727731	1.78806e+07	2.8193e-09	4.96213e+18	5.38147e+17
11.44	728413	1.788e+07	2.81931e-09	4.97074e+18	5.38261e+17
11.46	727620	1.78809e+07	2.81933e-09	4.97935e+18	5.38374e+17
11.48	727660	1.7881e+07	2.81935e-09	4.98796e+18	5.38486e+17
11.5	727716	1.7881e+07	2.81937e-09	4.99657e+18	5.38598e+17
11.52	727446	1.78813e+07	2.81939e-09	5.00518e+18	5.38709e+17
11.54	727679	1.78812e+07	2.81941e-09	5.01379e+18	5.38819e+17
11.56	727353	1.78816e+07	2.81943e-09	5.02239e+18	5.38929e+17
11.58	728133	1.78809e+07	2.81945e-09	5.031e+18	5.39038e+17
11.6	727374	1.78817e+07	2.81948e-09	5.03961e+18	5.39147e+17
11.62	727634	1.78815e+07	2.8195e-09	5.04822e+18	5.39254e+17
11.64	727348	1.78819e+07	2.81953e-09	5.05683e+18	5.39362e+17
11.66	727372	1.7882e+07	2.81955e-09	5.06543e+18	5.39468e+17
11.68	727477	1.7882e+07	2.81958e-09	5.07404e+18	5.39574e+17
11.7	727553	1.7882e+07	2.81961e-09	5.08265e+18	5.3968e+17
11.72	727668	1.78819e+07	2.81964e-09	5.09125e+18	5.39784e+17
11.74	728141	1.78815e+07	2.81967e-09	5.09986e+18	5.39888e+17
11.76	726798	1.7883e+07	2.8197e-09	5.10847e+18	5.39992e+17
11.78	727886	1.78819e+07	2.81973e-09	5.11707e+18	5.40095e+17
11.8	728005	1.78819e+07	2.81976e-09	5.12568e+18	5.40197e+17
11.82	727496	1.78825e+07	2.8198e-09	5.13428e+18	5.40299e+17
11.84	727896	1.78822e+07	2.81983e-09	5.14289e+18	5.404e+17
11.86	727489	1.78827e+07	2.81986e-09	5.15149e+18	5.405e+17
11.88	726891	1.78834e+07	2.8199e-09	5.16009e+18	5.406e+17
11.9	727336	1.7883e+07	2.81994e-09	5.1687e+18	5.407e+17
11.92	727626	1.78828e+07	2.81997e-09	5.1773e+18	5.40798e+17
11.94	727540	1.78829e+07	2.82001e-09	5.1859e+18	5.40897e+17
11.96	727626	1.78829e+07	2.82005e-09	5.19451e+18	5.40994e+17
11.98	727597	1.7883e+07	2.82009e-09	5.20311e+18	5.41091e+17
12	727349	1.78834e+07	2.82013e-09	5.21171e+18	5.41188e+17
12.02	727509	1.78833e+07	2.82017e-09	5.22031e+18	5.41284e+17
12.04	727676	1.78832e+07	2.82022e-09	5.22892e+18	5.41379e+17
12.06	727059	1.78839e+07	2.82026e-09	5.23752e+18	5.41474e+17
12.08	728105	1.78829e+07	2.8203e-09	5.24612e+18	5.41568e+17
12.1	727647	1.78835e+07	2.82035e-09	5.25472e+18	5.41661e+17
12.12	727276	1.78839e+07	2.82039e-09	5.26332e+18	5.41755e+17
12.14	727626	1.78836e+07	2.82044e-09	5.27192e+18	5.41847e+17
12.16	727355	1.7884e+07	2.82049e-09	5.28052e+18	5.41939e+17
12.18	727445	1.7884e+07	2.82053e-09	5.28912e+18	5.42031e+17
12.2	727526	1.7884e+07	2.82058e-09	5.29772e+18	5.42122e+17
12.22	726995	1.78846e+07	2.82063e-09	5.30632e+18	5.42212e+17
12.24	727265	1.78844e+07	2.82068e-09	5.31492e+18	5.42302e+17
12.26	727580	1.78842e+07	2.82073e-09	5.32352e+18	5.42391e+17
12.28	727134	1.78847e+07	2.82078e-09	5.33212e+18	5.4248e+17
12.3	727485	1.78844e+07	2.82084e-09	5.34072e+18	5.42568e+17
12.32	727715	1.78843e+07	2.82089e-09	5.34931e+18	5.42656e+17
12.34	727672	1.78844e+07	2.82094e-09	5.35791e+18	5.42743e+17
12.36	727787	1.78844e+07	2.821e-09	5.36651e+18	5.4283e+17
12.38	727566	1.78847e+07	2.82105e-09	5.37511e+18	5.42916e+17
12.4	727480	1.78848e+07	2.82111e-09	5.3837e+18	5.43002e+17
12.42	727328	1.78851e+07	2.82116e-09	5.3923e+18	5.43087e+17
12.44	726860	1.78856e+07	2.82122e-09	5.4009e+18	5.43172e+17
12.46	727922	1.78846e+07	2.82128e-09	5.40949e+18	5.43256e+17
12.48	727036	1.78856e+07	2.82134e-09	5.41809e+18	5.4334e+17
12.5	727633	1.78851e+07	2.8214e-09	5.42668e+18	5.43423e+17
12.52	727500	1.78853e+07	2.82146e-09	5.43528e+18	5.43506e+17
12.54	727375	1.78855e+07	2.82152e-09	5.44387e+18	5.43588e+17
12.56	727357	1.78856e+07	2.82158e-09	5.45247e+18	5.4367e+17
12.58	727406	1.78856e+07	2.82164e-09	5.46106e+18	5.43752e+17
12.6	727592	1.78855e+07	2.8217e-09	5.46966e+18	5.43832e+17
12.62	727347	1.78859e+07	2.82177e-09	5.47825e+18	5.43913e+17
12.64	727205	1.78861e+07	2.82183e-09	5.48684e+18	5.43993e+17
12.66	727414	1.7886e+07	2.82189e-09	5.49544e+18	5.44072e+17
12.68	728166	1.78853e+07	2.82196e-09	5.50403e+18	5.44151e+17
12.7	727826	1.78857e+07	2.82203e-09	5.51262e+18	5.4423e+17
12.72	727510	1.78861e+07	2.82209e-09	5.52122e+18	5.44308e+17
12.74	727232	1.78865e+07	2.82216e-09	5.52981e+18	5.44385e+17
12.76	726743	1.78871e+07	2.82223e-09	5.5384e+18	5.44462e+17
12.78	727994	1.78858e+07	2.8223e-09	5.54699e+18	5.44539e+17
12.8	727492	1.78864e+07	2.82237e-09	5.55558e+18	5.44615e+17
12.82	726955	1.78871e+07	2.82243e-09	5.56417e+18	5.44691e+17
12.84	728114	1.7886e+07	2.82251e-09	5.57277e+18	5.44766e+17
12.86	727374	1.78868e+07	2.82258e-09	5.58136e+18	5.44841e+17
12.88	726716	1.78876e+07	2.82265e-09	5.58995e+18	5.44916e+17
12.9	727475	1.78869e+07	2.82272e-09	5.59854e+18	5.4499e+17
12.92	727255	1.78872e+07	2.82279e-09	5.60713e+18	5.45063e+17
12.94	727500	1.7887e+07	2.82287e-09	5.61571e+18	5.45136e+17
12.96	727422	1.78872e+07	2.82294e-09	5.6243e+18	5.45209e+17
12.98	727144	1.78875e+07	2.82302e-09	5.63289e+18	5.45281e+17
13	727649	1.78871e+07	2.82309e-09	5.64148e+18	5.45353e+17
13.02	727005	1.78878e+07	2.82317e-09	5.65007e+18	5.45425e+17
13.04	727411	1.78875e+07	2.82324e-09	5.65866e+18	5.45496e+17
13.06	727547	1.78874e+07	2.82332e-09	5.66725e+18	5.45566e+17
13.08	727167	1.78879e+07	2.8234e-09	5.67583e+18	5.45637e+17
13.1	727527	1.78876e+07	2.82348e-09	5.68442e+18	5.45706e+17
13.12	727610	1.78876e+07	2.82356e-09	5.69301e+18	5.45776e+17
13.14	727525	1.78878e+07	2.82363e-09	5.70159e+18	5.45845e+17
13.16	727355	1.7888e+07	2.82371e-09	5.71018e+18	5.45913e+17
13.18	727590	1.78879e+07	2.8238e-09	5.71877e+18	5.45982e+17
13.2	727279	1.78883e+07	2.82388e-09	5.72735e+18	5.46049e+17
13.22	727526	1.78881e+07	2.82396e-09	5.73594e+18	5.46117e+17
13.24	727413	1.78883e+07	2.82404e-09	5.74452e+18	5.46184e+17
13.26	727415	1.78884e+07	2.82412e-09	5.75311e+18	5.4625e+17
13.28	727333	1.78885e+07	2.82421e-09	5.76169e+18	5.46316e+17
13.3	727375	1.78886e+07	2.82429e-09	5.77028e+18	5.46382e+17
13.32	727365	1.78887e+07	2.82437e-09	5.77886e+18	5.46448e+17
13.34	727388	1.78887e+07	2.82446e-09	5.78744e+18	5.46513e+17
13.36	727555	1.78886e+07	2.82455e-09	5.79603e+18	5.46577e+17
13.38	727365	1.78889e+07	2.82463e-09	5.80461e+18	5.46642e+17
13.4	727325	1.7889e+07	2.82472e-09	5.81319e+18	5.46705e+17
13.42	728138	1.78883e+07	2.82481e-09	5.82178e+18	5.46769e+17
13.44	728179	1.78883e+07	2.82489e-09	5.83036e+18	5.46832e+17
13.46	727901	1.78887e+07	2.82498e-09	5.83894e+18	5.46895e+17
13.48	727273	1.78894e+07	2.82507e-09	5.84752e+18	5.46957e+17
13.5	727206	1.78896e+07	2.82516e-09	5.85611e+18	5.47019e+17
13.52	727522	1.78893e+07	2.82525e-09	5.86469e+18	5.47081e+17
13.54	727406	1.78895e+07	2.82534e-09	5.87327e+18	5.47142e+17
13.56	727505	1.78895e+07	2.82543e-09	5.88185e+18	5.47203e+17
13.58	727446	1.78896e+07	2.82552e-09	5.89043e+18	5.47264e+17
13.6	727538	1.78896e+07	2.82561e-09	5.89901e+18	5.47324e+17
13.62	727927	1.78893e+07	2.82571e-09	5.90759e+18	5.47384e+17
13.64	727309	1.789e+07	2.8258e-09	5.91617e+18	5.47444e+17
13.66	727501	1.78899e+07	2.82589e-09	5.92475e+18	5.47503e+17
13.68	727106	1.78904e+07	2.82599e-09	5.93333e+18	5.47562e+17
13.7	728147	1.78894e+07	2.82608e-09	5.94191e+18	5.4762e+17
13.72	727271	1.78904e+07	2.82617e-09	5.95048e+18	5.47678e+17
13.74	727274	1.78904e+07	2.82627e-09	5.95906e+18	5.47736e+17
13.76	727746	1.789e+07	2.82637e-09	5.96764e+18	5.47794e+17
13.78	727337	1.78905e+07	2.82646e-09	5.97622e+18	5.47851e+17
13.8	727533	1.78904e+07	2.82656e-09	5.9848e+18	5.47908e+17
13.82	727125	1.78909e+07	2.82666e-09	5.99337e+18	5.47964e+17
13.84	726904	1.78912e+07	2.82675e-09	6.00195e+18	5.4802e+17
13.86	727399	1.78908e+07	2.82685e-09	6.01053e+18	5.48076e+17
13.88	727263	1.7891e+07	2.82695e-09	6.0191e+18	5.48131e+17
13.9	727780	1.78906e+07	2.82705e-09	6.02768e+18	5.48187e+17
13.92	726521	1.78919e+07	2.82715e-09	6.03626e+18	5.48241e+17
13.94	727550	1.7891e+07	2.82725e-09	6.04483e+18	5.48296e+17
13.96	726678	1.78919e+07	2.82735e-09	6.05341e+18	5.4835e+17
13.98	727228	1.78915e+07	2.82745e-09	6.06198e+18	5.48404e+17
14	727449	1.78913e+07	2.82755e-09	6.07056e+18	5.48458e+17
14.02	727445	1.78914e+07	2.82765e-09	6.07913e+18	5.48511e+17
14.04	727392	1.78915e+07	2.82776e-09	6.0877e+18	5.48564e+17
14.06	727240	1.78918e+07	2.82786e-09	6.09628e+18	5.48616e+17
14.08	726632	1.78925e+07	2.82796e-09	6.10485e+18	5.48669e+17
14.1	727551	1.78916e+07	2.82806e-09	6.11343e+18	5.48721e+17
14.12	727176	1.78921e+07	2.82817e-09	6.122e+18	5.48772e+17
14.14	727663	1.78917e+07	2.82827e-09	6.13057e+18	5.48824e+17
14.16	727932	1.78915e+07	2.82838e-09	6.13914e+18	5.48875e+17
14.18	727060	1.78924e+07	2.82848e-09	6.14772e+18	5.48926e+17
14.2	726802	1.78928e+07	2.82859e-09	6.15629e+18	5.48976e+17
14.22	726965	1.78927e+07	2.8287e-09	6.16486e+18	5.49026e+17
14.24	727294	1.78924e+07	2.8288e-09	6.17343e+18	5.49076e+17
14.26	727319	1.78925e+07	2.82891e-09	6.182e+18	5.49126e+17
14.28	727293	1.78926e+07	2.82902e-09	6.19057e+18	5.49175e+17
14.3	727291	1.78927e+07	2.82912e-09	6.19914e+18	5.49224e+17
14.32	727147	1.78929e+07	2.82923e-09	6.20771e+18	5.49273e+17
14.34	727335	1.78928e+07	2.82934e-09	6.21628e+18	5.49321e+17
14.36	727254	1.7893e+07	2.82945e-09	6.22485e+18	5.4937e+17
14.38	727484	1.78928e+07	2.82956e-09	6.23342e+18	5.49418e+17
14.4	727160	1.78932e+07	2.82967e-09	6.24199e+18	5.49465e+17
14.42	727734	1.78927e+07	2.82978e-09	6.25056e+18	5.49513e+17
14.44	727523	1.7893e+07	2.82989e-09	6.25913e+18	5.4956e+17
14.46	727235	1.78934e+07	2.83e-09	6.2677e+18	5.49606e+17
14.48	727533	1.78932e+07	2.83011e-09	6.27627e+18	5.49653e+17
14.5	727202	1.78936e+07	2.83022e-09	6.28483e+18	5.49699e+17
14.52	727199	1.78937e+07	2.83034e-09	6.2934e+18	5.49745e+17
14.54	727711	1.78932e+07	2.83045e-09	6.30197e+18	5.49791e+17
14.56	727237	1.78938e+07	2.83056e-09	6.31053e+18	5.49836e+17
14.58	727185	1.78939e+07	2.83068e-09	6.3191e+18	5.49881e+17
14.6	727486	1.78937e+07	2.83079e-09	6.32767e+18	5.49926e+17
14.62	727619	1.78936e+07	2.8309e-09	6.33623e+18	5.49971e+17
14.64	727119	1.78942e+07	2.83102e-09	6.3448e+18	5.50015e+17
14.66	727315	1.78941e+07	2.83113e-09	6.35337e+18	5.50059e+17
14.68	727252	1.78942e+07	2.83125e-09	6.36193e+18	5.50103e+17
14.7	727313	1.78943e+07	2.83136e-09	6.3705e+18	5.50147e+17
14.72	727244	1.78944e+07	2.83148e-09	6.37906e+18	5.5019e+17
14.74	727127	1.78946e+07	2.8316e-09	6.38762e+18	5.50233e+17
14.76	727533	1.78943e+07	2.83171e-09	6.39619e+18	5.50276e+17
14.78	727130	1.78948e+07	2.83183e-09	6.40475e+18	5.50319e+17
14.8	727208	1.78948e+07	2.83195e-09	6.41332e+18	5.50361e+17
14.82	727128	1.78949e+07	2.83207e-09	6.42188e+18	5.50403e+17
14.84	727214	1.78949e+07	2.83218e-09	6.43044e+18	5.50445e+17
14.86	726881	1.78953e+07	2.8323e-09	6.43901e+18	5.50486e+17
14.88	727144	1.78952e+07	2.83242e-09	6.44757e+18	5.50528e+17
14.9	727612	1.78948e+07	2.83254e-09	6.45613e+18	5.50569e+17
14.92	727341	1.78951e+07	2.83266e-09	6.46469e+18	5.5061e+17
14.94	727044	1.78955e+07	2.83278e-09	6.47325e+18	5.5065e+17
14.96	726883	1.78957e+07	2.8329e-09	6.48182e+18	5.50691e+17
14.98	728001	1.78947e+07	2.83302e-09	6.49038e+18	5.50731e+17
15	727266	1.78955e+07	2.83314e-09	6.49894e+18	5.50771e+17
15.02	726949	1.78959e+07	2.83326e-09	6.5075e+18	5.5081e+17
15.04	727185	1.78958e+07	2.83338e-09	6.51606e+18	5.5085e+17
15.06	727127	1.78959e+07	2.83351e-09	6.52462e+18	5.50889e+17
15.08	726685	1.78964e+07	2.83363e-09	6.53318e+18	5.50928e+17
15.1	727254	1.78959e+07	2.83375e-09	6.54174e+18	5.50967e+17
15.12	727067	1.78962e+07	2.83387e-09	6.5503e+18	5.51005e+17
15.14	727317	1.7896e+07	2.834e-09	6.55886e+18	5.51044e+17
15.16	726382	1.78971e+07	2.83412e-09	6.56741e+18	5.51082e+17
15.18	726902	1.78966e+07	2.83425e-09	6.57597e+18	5.5112e+17
15.2	727140	1.78964e+07	2.83437e-09	6.58453e+18	5.51157e+17
15.22	726693	1.7897e+07	2.83449e-09	6.59309e+18	5.51195e+17
15.24	727275	1.78965e+07	2.83462e-09	6.60165e+18	5.51232e+17
15.26	727950	1.78959e+07	2.83474e-09	6.6102e+18	5.51269e+17
15.28	726661	1.78973e+07	2.83487e-09	6.61876e+18	5.51306e+17
15.3	727009	1.7897e+07	2.835e-09	6.62732e+18	5.51342e+17
15.32	727389	1.78967e+07	2.83512e-09	6.63587e+18	5.51378e+17
15.34	727476	1.78967e+07	2.83525e-09	6.64443e+18	5.51415e+17
15.36	726864	1.78974e+07	2.83537e-09	6.65299e+18	5.5145e+17
15.38	726629	1.78977e+07	2.8355e-09	6.66154e+18	5.51486e+17
15.4	727033	1.78974e+07	2.83563e-09	6.6701e+18	5.51522e+17
15.42	727144	1.78973e+07	2.83576e-09	6.67865e+18	5.51557e+17
15.44	727220	1.78973e+07	2.83589e-09	6.68721e+18	5.51592e+17
15.46	727084	1.78975e+07	2.83601e-09	6.69576e+18	5.51627e+17
15.48	727150	1.78976e+07	2.83614e-09	6.70431e+18	5.51662e+17
15.5	727081	1.78977e+07	2.83627e-09	6.71287e+18	5.51696e+17
15.52	727142	1.78977e+07	2.8364e-09	6.72142e+18	5.5173e+17
15.54	727317	1.78976e+07	2.83653e-09	6.72998e+18	5.51764e+17
15.56	726974	1.78981e+07	2.83666e-09	6.73853e+18	5.51798e+17
15.58	727510	1.78976e+07	2.83679e-09	6.74708e+18	5.51832e+17
15.6	727155	1.7898e+07	2.83692e-09	6.75563e+18	5.51865e+17
15.62	726349	1.78989e+07	2.83705e-09	6.76419e+18	5.51898e+17
15.64	727064	1.78983e+07	2.83718e-09	6.77274e+18	5.51932e+17
15.66	727110	1.78983e+07	2.83731e-09	6.78129e+18	5.51964e+17
15.68	727184	1.78983e+07	2.83744e-09	6.78984e+18	5.51997e+17
15.7	727618	1.7898e+07	2.83758e-09	6.79839e+18	5.5203e+17
15.72	727183	1.78985e+07	2.83771e-09	6.80694e+18	5.52062e+17
15.74	727044	1.78987e+07	2.83784e-09	6.81549e+18	5.52094e+17
15.76	727267	1.78986e+07	2.83797e-09	6.82404e+18	5.52126e+17
15.78	727047	1.78989e+07	2.83811e-09	6.83259e+18	5.52158e+17
15.8	726738	1.78993e+07	2.83824e-09	6.84114e+18	5.52189e+17
15.82	726937	1.78991e+07	2.83837e-09	6.84969e+18	5.52221e+17
15.84	727199	1.7899e+07	2.83851e-09	6.85824e+18	5.52252e+17
15.86	727199	1.7899e+07	2.83864e-09	6.86679e+18	5.52283e+17
15.88	727211	1.78991e+07	2.83877e-09	6.87534e+18	5.52314e+17
15.9	726532	1.78999e+07	2.83891e-09	6.88389e+18	5.52344e+17
15.92	726584	1.78999e+07	2.83904e-09	6.89244e+18	5.52375e+17
15.94	727029	1.78995e+07	2.83918e-09	6.90099e+18	5.52405e+17
15.96	727023	1.78996e+07	2.83931e-09	6.90953e+18	5.52435e+17
15.98	727061	1.78997e+07	2.83945e-09	6.91808e+18	5.52465e+17
16	727048	1.78997e+07	2.83959e-09	6.92663e+18	5.52495e+17
16.02	727429	1.78994e+07	2.83972e-09	6.93517e+18	5.52524e+17
16.04	726393	1.79006e+07	2.83986e-09	6.94372e+18	5.52554e+17
16.06	726985	1.79001e+07	2.83999e-09	6.95227e+18	5.52583e+17
16.08	727043	1.79001e+07	2.84013e-09	6.96081e+18	5.52612e+17
16.1	726850	1.79004e+07	2.84027e-09	6.96936e+18	5.52641e+17
16.12	726986	1.79003e+07	2.84041e-09	6.9779e+18	5.52669e+17
16.14	727638	1.78997e+07	2.84054e-09	6.98645e+18	5.52698e+17
16.16	727033	1.79004e+07	2.84068e-09	6.99499e+18	5.52726e+17
16.18	726912	1.79006e+07	2.84082e-09	7.00354e+18	5.52755e+17
16.2	726795	1.79008e+07	2.84096e-09	7.01208e+18	5.52783e+17
16.22	726830	1.79009e+07	2.8411e-09	7.02063e+18	5.5281e+17
16.24	726846	1.79009e+07	2.84123e-09	7.02917e+18	5.52838e+17
16.26	726534	1.79013e+07	2.84137e-09	7.03771e+18	5.52866e+17
16.28	726974	1.79009e+07	2.84151e-09	7.04626e+18	5.52893e+17
16.3	726661	1.79013e+07	2.84165e-09	7.0548e+18	5.5292e+17
16.32	726909	1.79012e+07	2.84179e-09	7.06334e+18	5.52947e+17
16.34	726839	1.79013e+07	2.84193e-09	7.07188e+18	5.52974e+17
16.36	726963	1.79013e+07	2.84207e-09	7.08043e+18	5.53001e+17
16.38	726776	1.79016e+07	2.84221e-09	7.08897e+18	5.53028e+17
16.4	726269	1.79022e+07	2.84235e-09	7.09751e+18	5.53054e+17
16.42	727216	1.79013e+07	2.84249e-09	7.10605e+18	5.5308e+17
16.44	726960	1.79016e+07	2.84264e-09	7.11459e+18	5.53107e+17
16.46	727049	1.79016e+07	2.84278e-09	7.12313e+18	5.53133e+17
16.48	726242	1.79025e+07	2.84292e-09	7.13167e+18	5.53158e+17
16.5	726975	1.79018e+07	2.84306e-09	7.14021e+18	5.53184e+17
16.52	726477	1.79024e+07	2.8432e-09	7.14875e+18	5.5321e+17
16.54	726952	1.7902e+07	2.84335e-09	7.15729e+18	5.53235e+17
16.56	727089	1.79019e+07	2.84349e-09	7.16583e+18	5.5326e+17
16.58	727268	1.79018e+07	2.84363e-09	7.17437e+18	5.53285e+17
16.6	726730	1.79025e+07	2.84377e-09	7.18291e+18	5.5331e+17
16.62	726943	1.79023e+07	2.84392e-09	7.19145e+18	5.53335e+17
16.64	726869	1.79025e+07	2.84406e-09	7.19999e+18	5.5336e+17
16.66	727167	1.79023e+07	2.8442e-09	7.20852e+18	5.53384e+17
16.68	726889	1.79026e+07	2.84435e-09	7.21706e+18	5.53408e+17
16.7	726949	1.79027e+07	2.84449e-09	7.2256e+18	5.53433e+17
16.72	726441	1.79033e+07	2.84464e-09	7.23414e+18	5.53457e+17
16.74	727153	1.79026e+07	2.84478e-09	7.24267e+18	5.53481e+17
16.76	727014	1.79028e+07	2.84492e-09	7.25121e+18	5.53504e+17
16.78	726952	1.7903e+07	2.84507e-09	7.25975e+18	5.53528e+17
16.8	727520	1.79025e+07	2.84521e-09	7.26828e+18	5.53552e+17
16.82	726874	1.79032e+07	2.84536e-09	7.27682e+18	5.53575e+17
16.84	726437	1.79037e+07	2.84551e-09	7.28535e+18	5.53598e+17
16.86	727038	1.79032e+07	2.84565e-09	7.29389e+18	5.53621e+17
16.88	726847	1.79035e+07	2.8458e-09	7.30242e+18	5.53644e+17
16.9	727006	1.79034e+07	2.84594e-09	7.31096e+18	5.53667e+17
16.92	726887	1.79036e+07	2.84609e-09	7.31949e+18	5.5369e+17
16.94	726946	1.79036e+07	2.84624e-09	7.32803e+18	5.53712e+17
16.96	726969	1.79037e+07	2.84638e-09	7.33656e+18	5.53735e+17
16.98	726906	1.79038e+07	2.84653e-09	7.34509e+18	5.53757e+17
17	726901	1.79039e+07	2.84668e-09	7.35363e+18	5.53779e+17
17.02	726998	1.79039e+07	2.84682e-09	7.36216e+18	5.53801e+17
17.04	726790	1.79042e+07	2.84697e-09	7.37069e+18	5.53823e+17
17.06	726911	1.79041e+07	2.84712e-09	7.37922e+18	5.53845e+17
17.08	727045	1.79041e+07	2.84727e-09	7.38776e+18	5.53867e+17
17.1	726302	1.79049e+07	2.84742e-09	7.39629e+18	5.53888e+17
17.12	726888	1.79044e+07	2.84756e-09	7.40482e+18	5.53909e+17
17.14	726981	1.79044e+07	2.84771e-09	7.41335e+18	5.53931e+17
17.16	726633	1.79048e+07	2.84786e-09	7.42188e+18	5.53952e+17
17.18	726538	1.7905e+07	2.84801e-09	7.43041e+18	5.53973e+17
17.2	727105	1.79045e+07	2.84816e-09	7.43894e+18	5.53994e+17
17.22	726833	1.79049e+07	2.84831e-09	7.44747e+18	5.54015e+17
17.24	727328	1.79044e+07	2.84846e-09	7.456e+18	5.54035e+17
17.26	726931	1.79049e+07	2.84861e-09	7.46453e+18	5.54056e+17
17.28	727370	1.79045e+07	2.84876e-09	7.47306e+18	5.54076e+17
17.3	726745	1.79053e+07	2.84891e-09	7.48159e+18	5.54096e+17
17.32	726496	1.79056e+07	2.84906e-09	7.49012e+18	5.54117e+17
17.34	726797	1.79054e+07	2.84921e-09	7.49865e+18	5.54137e+17
17.36	727465	1.79048e+07	2.84936e-09	7.50718e+18	5.54157e+17
17.38	726974	1.79054e+07	2.84951e-09	7.5157e+18	5.54176e+17
17.4	726430	1.7906e+07	2.84966e-09	7.52423e+18	5.54196e+17
17.42	726954	1.79055e+07	2.84981e-09	7.53276e+18	5.54216e+17
17.44	727531	1.7905e+07	2.84996e-09	7.54129e+18	5.54235e+17
17.46	726339	1.79063e+07	2.85011e-09	7.54981e+18	5.54255e+17
17.48	726952	1.79058e+07	2.85027e-09	7.55834e+18	5.54274e+17
17.5	726847	1.7906e+07	2.85042e-09	7.56687e+18	5.54293e+17
17.52	726871	1.7906e+07	2.85057e-09	7.57539e+18	5.54312e+17
17.54	727262	1.79057e+07	2.85072e-09	7.58392e+18	5.54331e+17
17.56	726393	1.79067e+07	2.85087e-09	7.59244e+18	5.5435e+17
17.58	726817	1.79063e+07	2.85103e-09	7.60097e+18	5.54368e+17
17.6	726988	1.79062e+07	2.85118e-09	7.60949e+18	5.54387e+17
17.62	726844	1.79064e+07	2.85133e-09	7.61802e+18	5.54405e+17
17.64	726950	1.79064e+07	2.85148e-09	7.62654e+18	5.54424e+17
17.66	726824	1.79066e+07	2.85164e-09	7.63507e+18	5.54442e+17
17.68	726889	1.79066e+07	2.85179e-09	7.64359e+18	5.5446e+17
17.7	726947	1.79067e+07	2.85194e-09	7.65211e+18	5.54478e+17
17.72	726369	1.79073e+07	2.8521e-09	7.66064e+18	5.54496e+17
17.74	726964	1.79068e+07	2.85225e-09	7.66916e+18	5.54514e+17
17.76	726706	1.79071e+07	2.85241e-09	7.67768e+18	5.54532e+17
17.78	726924	1.7907e+07	2.85256e-09	7.68621e+18	5.54549e+17
17.8	726708	1.79073e+07	2.85271e-09	7.69473e+18	5.54567e+17
17.82	726573	1.79075e+07	2.85287e-09	7.70325e+18	5.54584e+17
17.84	726521	1.79077e+07	2.85302e-09	7.71177e+18	5.54602e+17
17.86	726804	1.79074e+07	2.85318e-09	7.72029e+18	5.54619e+17
17.88	726763	1.79076e+07	2.85333e-09	7.72881e+18	5.54636e+17
17.9	726962	1.79074e+07	2.85349e-09	7.73734e+18	5.54653e+17
17.92	726269	1.79082e+07	2.85364e-09	7.74586e+18	5.5467e+17
17.94	727035	1.79075e+07	2.8538e-09	7.75438e+18	5.54687e+17
17.96	726682	1.7908e+07	2.85395e-09	7.7629e+18	5.54703e+17
17.98	726282	1.79085e+07	2.85411e-09	7.77142e+18	5.5472e+17
18	726826	1.7908e+07	2.85426e-09	7.77994e+18	5.54736e+17
18.02	726938	1.79079e+07	2.85442e-09	7.78845e+18	5.54753e+17
18.04	726734	1.79082e+07	2.85458e-09	7.79697e+18	5.54769e+17
18.06	726061	1.7909e+07	2.85473e-09	7.80549e+18	5.54785e+17
18.08	727090	1.7908e+07	2.85489e-09	7.81401e+18	5.54801e+17
18.1	726935	1.79083e+07	2.85505e-09	7.82253e+18	5.54818e+17
18.12	726840	1.79084e+07	2.8552e-09	7.83105e+18	5.54833e+17
18.14	726275	1.79091e+07	2.85536e-09	7.83956e+18	5.54849e+17
18.16	726879	1.79086e+07	2.85552e-09	7.84808e+18	5.54865e+17
18.18	726952	1.79086e+07	2.85567e-09	7.8566e+18	5.54881e+17
18.2	726809	1.79088e+07	2.85583e-09	7.86511e+18	5.54896e+17
18.22	726881	1.79088e+07	2.85599e-09	7.87363e+18	5.54912e+17
18.24	726747	1.7909e+07	2.85615e-09	7.88215e+18	5.54927e+17
18.26	726710	1.79091e+07	2.8563e-09	7.89066e+18	5.54942e+17
18.28	726889	1.7909e+07	2.85646e-09	7.89918e+18	5.54958e+17
18.3	726500	1.79095e+07	2.85662e-09	7.90769e+18	5.54973e+17
18.32	726776	1.79093e+07	2.85678e-09	7.91621e+18	5.54988e+17
18.34	726785	1.79094e+07	2.85694e-09	7.92472e+18	5.55003e+17
18.36	726739	1.79095e+07	2.85709e-09	7.93324e+18	5.55018e+17
18.38	726914	1.79094e+07	2.85725e-09	7.94175e+18	5.55032e+17
18.4	726869	1.79095e+07	2.85741e-09	7.95027e+18	5.55047e+17
18.42	726582	1.79099e+07	2.85757e-09	7.95878e+18	5.55062e+17
18.44	726739	1.79098e+07	2.85773e-09	7.96729e+18	5.55076e+17
18.46	726876	1.79098e+07	2.85789e-09	7.97581e+18	5.55091e+17
18.48	727000	1.79097e+07	2.85805e-09	7.98432e+18	5.55105e+17
18.5	726741	1.79101e+07	2.85821e-09	7.99283e+18	5.55119e+17
18.52	726574	1.79103e+07	2.85837e-09	8.00134e+18	5.55133e+17
18.54	726827	1.79101e+07	2.85853e-09	8.00986e+18	5.55147e+17
18.56	726537	1.79105e+07	2.85869e-09	8.01837e+18	5.55162e+17
18.58	726209	1.79109e+07	2.85885e-09	8.02688e+18	5.55175e+17
18.6	726330	1.79109e+07	2.85901e-09	8.03539e+18	5.55189e+17
18.62	726799	1.79105e+07	2.85917e-09	8.0439e+18	5.55203e+17
18.64	726220	1.79112e+07	2.85933e-09	8.05241e+18	5.55217e+17
18.66	727013	1.79104e+07	2.85949e-09	8.06092e+18	5.5523e+17
18.68	726689	1.79108e+07	2.85965e-09	8.06943e+18	5.55244e+17
18.7	726435	1.79112e+07	2.85981e-09	8.07794e+18	5.55257e+17
18.72	726712	1.7911e+07	2.85997e-09	8.08645e+18	5.55271e+17
18.74	726562	1.79112e+07	2.86013e-09	8.09496e+18	5.55284e+17
18.76	726188	1.79117e+07	2.86029e-09	8.10347e+18	5.55297e+17
18.78	726808	1.79111e+07	2.86045e-09	8.11198e+18	5.5531e+17
18.8	726281	1.79117e+07	2.86061e-09	8.12049e+18	5.55323e+17
18.82	726852	1.79112e+07	2.86078e-09	8.12899e+18	5.55336e+17
18.84	725879	1.79123e+07	2.86094e-09	8.1375e+18	5.55349e+17
18.86	726609	1.79116e+07	2.8611e-09	8.14601e+18	5.55362e+17
18.88	726672	1.79117e+07	2.86126e-09	8.15452e+18	5.55375e+17
18.9	726715	1.79117e+07	2.86142e-09	8.16302e+18	5.55387e+17
18.92	726757	1.79117e+07	2.86158e-09	8.17153e+18	5.554e+17
18.94	726980	1.79116e+07	2.86175e-09	8.18004e+18	5.55413e+17
18.96	726650	1.7912e+07	2.86191e-09	8.18854e+18	5.55425e+17
18.98	726672	1.79121e+07	2.86207e-09	8.19705e+18	5.55437e+17
19	726533	1.79123e+07	2.86223e-09	8.20556e+18	5.5545e+17
19.02	727057	1.79118e+07	2.8624e-09	8.21406e+18	5.55462e+17
19.04	726604	1.79124e+07	2.86256e-09	8.22257e+18	5.55474e+17
19.06	726407	1.79127e+07	2.86272e-09	8.23107e+18	5.55486e+17
19.08	726679	1.79125e+07	2.86289e-09	8.23958e+18	5.55498e+17
19.1	726593	1.79126e+07	2.86305e-09	8.24808e+18	5.5551e+17
19.12	726567	1.79127e+07	2.86321e-09	8.25658e+18	5.55522e+17
19.14	726712	1.79127e+07	2.86338e-09	8.26509e+18	5.55534e+17
19.16	726750	1.79127e+07	2.86354e-09	8.27359e+18	5.55546e+17
19.18	726735	1.79128e+07	2.8637e-09	8.28209e+18	5.55557e+17
19.2	726623	1.7913e+07	2.86387e-09	8.2906e+18	5.55569e+17
19.22	726506	1.79132e+07	2.86403e-09	8.2991e+18	5.5558e+17
19.24	726779	1.7913e+07	2.86419e-09	8.3076e+18	5.55592e+17
19.26	726135	1.79137e+07	2.86436e-09	8.3161e+18	5.55603e+17
19.28	727097	1.79128e+07	2.86452e-09	8.32461e+18	5.55615e+17
19.3	726987	1.7913e+07	2.86469e-09	8.33311e+18	5.55626e+17
19.32	726685	1.79134e+07	2.86485e-09	8.34161e+18	5.55637e+17
19.34	726632	1.79135e+07	2.86501e-09	8.35011e+18	5.55648e+17
19.36	726330	1.79139e+07	2.86518e-09	8.35861e+18	5.55659e+17
19.38	726225	1.79141e+07	2.86534e-09	8.36711e+18	5.5567e+17
19.4	726543	1.79139e+07	2.86551e-09	8.37561e+18	5.55681e+17
19.42	726648	1.79138e+07	2.86567e-09	8.38411e+18	5.55692e+17
19.44	726253	1.79143e+07	2.86584e-09	8.39261e+18	5.55703e+17
19.46	726680	1.7914e+07	2.866e-09	8.40111e+18	5.55714e+17
19.48	726622	1.79141e+07	2.86617e-09	8.40961e+18	5.55724e+17
19.5	726646	1.79142e+07	2.86633e-09	8.41811e+18	5.55735e+17
19.52	726331	1.79146e+07	2.8665e-09	8.42661e+18	5.55746e+17
19.54	726730	1.79142e+07	2.86667e-09	8.4351e+18	5.55756e+17
19.56	726491	1.79146e+07	2.86683e-09	8.4436e+18	5.55767e+17
19.58	726636	1.79145e+07	2.867e-09	8.4521e+18	5.55777e+17
19.6	727090	1.79141e+07	2.86716e-09	8.4606e+18	5.55787e+17
19.62	726588	1.79147e+07	2.86733e-09	8.46909e+18	5.55797e+17
19.64	726712	1.79147e+07	2.86749e-09	8.47759e+18	5.55808e+17
19.66	726559	1.79149e+07	2.86766e-09	8.48609e+18	5.55818e+17
19.68	726598	1.79149e+07	2.86783e-09	8.49458e+18	5.55828e+17
19.7	726567	1.7915e+07	2.86799e-09	8.50308e+18	5.55838e+17
19.72	726223	1.79155e+07	2.86816e-09	8.51158e+18	5.55848e+17
19.74	726691	1.79151e+07	2.86833e-09	8.52007e+18	5.55858e+17
19.76	726533	1.79153e+07	2.86849e-09	8.52857e+18	5.55868e+17
19.78	726795	1.79151e+07	2.86866e-09	8.53706e+18	5.55877e+17
19.8	726551	1.79155e+07	2.86883e-09	8.54556e+18	5.55887e+17
19.82	726676	1.79154e+07	2.86899e-09	8.55405e+18	5.55897e+17
19.84	726355	1.79158e+07	2.86916e-09	8.56254e+18	5.55906e+17
19.86	726979	1.79153e+07	2.86933e-09	8.57104e+18	5.55916e+17
19.88	726687	1.79156e+07	2.86949e-09	8.57953e+18	5.55925e+17
19.9	726379	1.7916e+07	2.86966e-09	8.58803e+18	5.55935e+17
19.92	726071	1.79164e+07	2.86983e-09	8.59652e+18	5.55944e+17
19.94	726668	1.79159e+07	2.87e-09	8.60501e+18	5.55954e+17
19.96	726551	1.79161e+07	2.87016e-09	8.6135e+18	5.55963e+17
19.98	726437	1.79163e+07	2.87033e-09	8.622e+18	5.55972e+17
20	726635	1.79162e+07	2.8705e-09	8.63049e+18	5.55981e+17
20.02	726907	1.7916e+07	2.87067e-09	8.63898e+18	5.5599e+17
20.04	726585	1.79164e+07	2.87084e-09	8.64747e+18	5.55999e+17
20.06	726636	1.79164e+07	2.871e-09	8.65596e+18	5.56008e+17
20.08	726652	1.79165e+07	2.87117e-09	8.66445e+18	5.56017e+17
20.1	726663	1.79165e+07	2.87134e-09	8.67294e+18	5.56026e+17
20.12	726666	1.79166e+07	2.87151e-09	8.68143e+18	5.56035e+17
20.14	726391	1.7917e+07	2.87168e-09	8.68992e+18	5.56044e+17
20.16	727128	1.79163e+07	2.87185e-09	8.69841e+18	5.56053e+17
20.18	726628	1.79169e+07	2.87201e-09	8.7069e+18	5.56061e+17
20.2	726624	1.7917e+07	2.87218e-09	8.71539e+18	5.5607e+17
20.22	726585	1.79171e+07	2.87235e-09	8.72388e+18	5.56079e+17
20.24	726356	1.79174e+07	2.87252e-09	8.73237e+18	5.56087e+17
20.26	726482	1.79174e+07	2.87269e-09	8.74086e+18	5.56096e+17
20.28	726576	1.79173e+07	2.87286e-09	8.74935e+18	5.56104e+17
20.3	725978	1.7918e+07	2.87303e-09	8.75783e+18	5.56113e+17
20.32	726004	1.79181e+07	2.8732e-09	8.76632e+18	5.56121e+17
20.34	726423	1.79177e+07	2.87337e-09	8.77481e+18	5.56129e+17
20.36	726564	1.79177e+07	2.87354e-09	8.78329e+18	5.56137e+17
20.38	726479	1.79178e+07	2.8737e-09	8.79178e+18	5.56146e+17
20.4	726539	1.79179e+07	2.87387e-09	8.80027e+18	5.56154e+17
20.42	726946	1.79175e+07	2.87404e-09	8.80875e+18	5.56162e+17
20.44	726685	1.79179e+07	2.87421e-09	8.81724e+18	5.5617e+17
20.46	726486	1.79182e+07	2.87438e-09	8.82573e+18	5.56178e+17
20.48	726411	1.79183e+07	2.87455e-09	8.83421e+18	5.56186e+17
20.5	725991	1.79188e+07	2.87472e-09	8.8427e+18	5.56194e+17
20.52	725743	1.79192e+07	2.87489e-09	8.85118e+18	5.56202e+17
20.54	726536	1.79184e+07	2.87506e-09	8.85967e+18	5.5621e+17
20.56	726371	1.79187e+07	2.87523e-09	8.86815e+18	5.56217e+17
20.58	726513	1.79186e+07	2.8754e-09	8.87663e+18	5.56225e+17
20.6	726486	1.79187e+07	2.87557e-09	8.88512e+18	5.56233e+17
20.62	726510	1.79188e+07	2.87574e-09	8.8936e+18	5.5624e+17
20.64	726460	1.79189e+07	2.87592e-09	8.90208e+18	5.56248e+17
20.66	726357	1.79191e+07	2.87609e-09	8.91057e+18	5.56256e+17
20.68	726418	1.79191e+07	2.87626e-09	8.91905e+18	5.56263e+17
20.7	726521	1.79191e+07	2.87643e-09	8.92753e+18	5.56271e+17
20.72	726394	1.79193e+07	2.8766e-09	8.93601e+18	5.56278e+17
20.74	726603	1.79192e+07	2.87677e-09	8.9445e+18	5.56285e+17
20.76	725744	1.79201e+07	2.87694e-09	8.95298e+18	5.56293e+17
20.78	726408	1.79195e+07	2.87711e-09	8.96146e+18	5.563e+17
20.8	726400	1.79196e+07	2.87728e-09	8.96994e+18	5.56307e+17
20.82	726479	1.79196e+07	2.87745e-09	8.97842e+18	5.56314e+17
20.84	726484	1.79197e+07	2.87763e-09	8.9869e+18	5.56322e+17
20.86	725831	1.79204e+07	2.8778e-09	8.99538e+18	5.56329e+17
20.88	726682	1.79196e+07	2.87797e-09	9.00386e+18	5.56336e+17
20.9	726439	1.792e+07	2.87814e-09	9.01234e+18	5.56343e+17
20.92	726217	1.79203e+07	2.87831e-09	9.02082e+18	5.5635e+17
20.94	726353	1.79202e+07	2.87848e-09	9.0293e+18	5.56357e+17
20.96	725718	1.79209e+07	2.87865e-09	9.03778e+18	5.56364e+17
20.98	726514	1.79202e+07	2.87883e-09	9.04625e+18	5.56371e+17
21	726253	1.79205e+07	2.879e-09	9.05473e+18	5.56377e+17
21.02	726348	1.79205e+07	2.87917e-09	9.06321e+18	5.56384e+17
21.04	726275	1.79207e+07	2.87934e-09	9.07169e+18	5.56391e+17
21.06	727014	1.792e+07	2.87951e-09	9.08017e+18	5.56398e+17
21.08	726693	1.79204e+07	2.87969e-09	9.08864e+18	5.56404e+17
21.1	726450	1.79207e+07	2.87986e-09	9.09712e+18	5.56411e+17
21.12	727196	1.79201e+07	2.88003e-09	9.1056e+18	5.56418e+17
21.14	725951	1.79214e+07	2.8802e-09	9.11407e+18	5.56424e+17
21.16	726415	1.7921e+07	2.88038e-09	9.12255e+18	5.56431e+17
21.18	726352	1.79212e+07	2.88055e-09	9.13102e+18	5.56437e+17
21.2	726692	1.79209e+07	2.88072e-09	9.1395e+18	5.56444e+17
21.22	726327	1.79213e+07	2.88089e-09	9.14797e+18	5.5645e+17
21.24	726212	1.79215e+07	2.88107e-09	9.15645e+18	5.56456e+17
21.26	726306	1.79215e+07	2.88124e-09	9.16492e+18	5.56463e+17
21.28	726367	1.79215e+07	2.88141e-09	9.1734e+18	5.56469e+17
21.3	726722	1.79213e+07	2.88159e-09	9.18187e+18	5.56475e+17
21.32	726249	1.79218e+07	2.88176e-09	9.19035e+18	5.56481e+17
21.34	727133	1.7921e+07	2.88193e-09	9.19882e+18	5.56488e+17
21.36	726847	1.79214e+07	2.88211e-09	9.20729e+18	5.56494e+17
21.38	726625	1.79217e+07	2.88228e-09	9.21577e+18	5.565e+17
21.4	726932	1.79214e+07	2.88245e-09	9.22424e+18	5.56506e+17
21.42	726991	1.79215e+07	2.88263e-09	9.23271e+18	5.56512e+17
21.44	726158	1.79224e+07	2.8828e-09	9.24118e+18	5.56518e+17
21.46	726734	1.79219e+07	2.88297e-09	9.24966e+18	5.56524e+17
21.48	726415	1.79223e+07	2.88315e-09	9.25813e+18	5.5653e+17
21.5	726295	1.79225e+07	2.88332e-09	9.2666e+18	5.56536e+17
21.52	726088	1.79228e+07	2.88349e-09	9.27507e+18	5.56542e+17
21.54	725753	1.79232e+07	2.88367e-09	9.28354e+18	5.56548e+17
21.56	725910	1.79231e+07	2.88384e-09	9.29201e+18	5.56553e+17
21.58	726502	1.79226e+07	2.88402e-09	9.30048e+18	5.56559e+17
21.6	726207	1.7923e+07	2.88419e-09	9.30895e+18	5.56565e+17
21.62	726512	1.79228e+07	2.88436e-09	9.31742e+18	5.5657e+17
21.64	726210	1.79231e+07	2.88454e-09	9.32589e+18	5.56576e+17
21.66	726263	1.79232e+07	2.88471e-09	9.33436e+18	5.56582e+17
21.68	725733	1.79238e+07	2.88489e-09	9.34283e+18	5.56587e+17
21.7	726370	1.79232e+07	2.88506e-09	9.3513e+18	5.56593e+17
21.72	726417	1.79232e+07	2.88523e-09	9.35976e+18	5.56598e+17
21.74	726464	1.79233e+07	2.88541e-09	9.36823e+18	5.56604e+17
21.76	725992	1.79238e+07	2.88558e-09	9.3767e+18	5.56609e+17
21.78	726190	1.79237e+07	2.88576e-09	9.38517e+18	5.56615e+17
21.8	726938	1.7923e+07	2.88593e-09	9.39364e+18	5.5662e+17
21.82	726353	1.79237e+07	2.88611e-09	9.4021e+18	5.56626e+17
21.84	726806	1.79233e+07	2.88628e-09	9.41057e+18	5.56631e+17
21.86	726003	1.79242e+07	2.88646e-09	9.41904e+18	5.56636e+17
21.88	726295	1.7924e+07	2.88663e-09	9.4275e+18	5.56642e+17
21.9	726866	1.79235e+07	2.88681e-09	9.43597e+18	5.56647e+17
21.92	726303	1.79242e+07	2.88698e-09	9.44443e+18	5.56652e+17
21.94	726169	1.79244e+07	2.88716e-09	9.4529e+18	5.56657e+17
21.96	726191	1.79244e+07	2.88733e-09	9.46136e+18	5.56662e+17
21.98	726503	1.79242e+07	2.88751e-09	9.46983e+18	5.56667e+17
22	726479	1.79243e+07	2.88768e-09	9.47829e+18	5.56673e+17
22.02	725948	1.79249e+07	2.88786e-09	9.48676e+18	5.56678e+17
22.04	726249	1.79247e+07	2.88803e-09	9.49522e+18	5.56683e+17
22.06	726291	1.79247e+07	2.88821e-09	9.50368e+18	5.56688e+17
22.08	726161	1.79249e+07	2.88838e-09	9.51215e+18	5.56693e+17
22.1	726276	1.79249e+07	2.88856e-09	9.52061e+18	5.56698e+17
22.12	726272	1.7925e+07	2.88874e-09	9.52907e+18	5.56703e+17
22.14	726220	1.79251e+07	2.88891e-09	9.53754e+18	5.56707e+17
22.16	726196	1.79252e+07	2.88909e-09	9.546e+18	5.56712e+17
22.18	726327	1.79252e+07	2.88926e-09	9.55446e+18	5.56717e+17
22.2	726055	1.79255e+07	2.88944e-09	9.56292e+18	5.56722e+17
22.22	725871	1.79258e+07	2.88961e-09	9.57138e+18	5.56727e+17
22.24	725817	1.79259e+07	2.88979e-09	9.57984e+18	5.56731e+17
22.26	726345	1.79255e+07	2.88997e-09	9.58831e+18	5.56736e+17
22.28	726293	1.79256e+07	2.89014e-09	9.59677e+18	5.56741e+17
22.3	726282	1.79257e+07	2.89032e-09	9.60523e+18	5.56745e+17
22.32	726474	1.79256e+07	2.8905e-09	9.61369e+18	5.5675e+17
22.34	726400	1.79257e+07	2.89067e-09	9.62215e+18	5.56755e+17
22.36	726345	1.79259e+07	2.89085e-09	9.63061e+18	5.56759e+17
22.38	726288	1.7926e+07	2.89102e-09	9.63907e+18	5.56764e+17
22.4	726201	1.79262e+07	2.8912e-09	9.64752e+18	5.56768e+17
22.42	726012	1.79265e+07	2.89138e-09	9.65598e+18	5.56773e+17
22.44	725423	1.79271e+07	2.89155e-09	9.66444e+18	5.56777e+17
22.46	726389	1.79262e+07	2.89173e-09	9.6729e+18	5.56782e+17
22.48	726530	1.79262e+07	2.89191e-09	9.68136e+18	5.56786e+17
22.5	726318	1.79265e+07	2.89208e-09	9.68982e+18	5.56791e+17
22.52	725834	1.7927e+07	2.89226e-09	9.69827e+18	5.56795e+17
22.54	726275	1.79267e+07	2.89244e-09	9.70673e+18	5.56799e+17
22.56	726360	1.79266e+07	2.89261e-09	9.71519e+18	5.56804e+17
22.58	726220	1.79269e+07	2.89279e-09	9.72364e+18	5.56808e+17
22.6	726264	1.79269e+07	2.89297e-09	9.7321e+18	5.56812e+17
22.62	725967	1.79273e+07	2.89314e-09	9.74056e+18	5.56816e+17
22.64	726622	1.79267e+07	2.89332e-09	9.74901e+18	5.56821e+17
22.66	726295	1.79271e+07	2.8935e-09	9.75747e+18	5.56825e+17
22.68	725975	1.79275e+07	2.89368e-09	9.76592e+18	5.56829e+17
22.7	726272	1.79273e+07	2.89385e-09	9.77438e+18	5.56833e+17
22.72	725682	1.7928e+07	2.89403e-09	9.78283e+18	5.56837e+17
22.74	726157	1.79276e+07	2.89421e-09	9.79129e+18	5.56841e+17
22.76	726288	1.79275e+07	2.89438e-09	9.79974e+18	5.56845e+17
22.78	726167	1.79277e+07	2.89456e-09	9.80819e+18	5.5685e+17
22.8	726045	1.79279e+07	2.89474e-09	9.81665e+18	5.56854e+17
22.82	726219	1.79278e+07	2.89492e-09	9.8251e+18	5.56858e+17
22.84	726399	1.79277e+07	2.89509e-09	9.83355e+18	5.56862e+17
22.86	727053	1.79271e+07	2.89527e-09	9.84201e+18	5.56865e+17
22.88	726494	1.79278e+07	2.89545e-09	9.85046e+18	5.56869e+17
22.9	726157	1.79282e+07	2.89563e-09	9.85891e+18	5.56873e+17
22.92	726191	1.79283e+07	2.89581e-09	9.86736e+18	5.56877e+17
22.94	726161	1.79284e+07	2.89598e-09	9.87581e+18	5.56881e+17
22.96	726246	1.79284e+07	2.89616e-09	9.88426e+18	5.56885e+17
22.98	726237	1.79284e+07	2.89634e-09	9.89272e+18	5.56889e+17
23	725792	1.7929e+07	2.89652e-09	9.90117e+18	5.56893e+17
23.02	725652	1.79292e+07	2.8967e-09	9.90962e+18	5.56896e+17
23.04	725802	1.79291e+07	2.89687e-09	9.91807e+18	5.569e+17
23.06	726135	1.79289e+07	2.89705e-09	9.92652e+18	5.56904e+17
23.08	725682	1.79294e+07	2.89723e-09	9.93497e+18	5.56907e+17
23.1	726706	1.79284e+07	2.89741e-09	9.94342e+18	5.56911e+17
23.12	726258	1.7929e+07	2.89759e-09	9.95187e+18	5.56915e+17
23.14	726074	1.79293e+07	2.89776e-09	9.96031e+18	5.56918e+17
23.16	726151	1.79293e+07	2.89794e-09	9.96876e+18	5.56922e+17
23.18	726227	1.79293e+07	2.89812e-09	9.97721e+18	5.56926e+17
23.2	726572	1.7929e+07	2.8983e-09	9.98566e+18	5.56929e+17
23.22	725877	1.79298e+07	2.89848e-09	9.99411e+18	5.56933e+17
23.24	726100	1.79296e+07	2.89866e-09	1.00026e+19	5.56936e+17
23.26	725690	1.79301e+07	2.89884e-09	1.0011e+19	5.5694e+17
23.28	726716	1.79291e+07	2.89901e-09	1.00194e+19	5.56943e+17
23.3	725841	1.79301e+07	2.89919e-09	1.00279e+19	5.56947e+17
23.32	726123	1.79299e+07	2.89937e-09	1.00363e+19	5.5695e+17
23.34	725594	1.79305e+07	2.89955e-09	1.00448e+19	5.56954e+17
23.36	726250	1.79299e+07	2.89973e-09	1.00532e+19	5.56957e+17
23.38	726600	1.79297e+07	2.89991e-09	1.00617e+19	5.56961e+17
23.4	726169	1.79302e+07	2.90009e-09	1.00701e+19	5.56964e+17
23.42	725964	1.79305e+07	2.90027e-09	1.00786e+19	5.56967e+17
23.44	725647	1.79309e+07	2.90044e-09	1.0087e+19	5.56971e+17
23.46	726107	1.79305e+07	2.90062e-09	1.00955e+19	5.56974e+17
23.48	726092	1.79306e+07	2.9008e-09	1.01039e+19	5.56977e+17
23.5	725821	1.79309e+07	2.90098e-09	1.01123e+19	5.56981e+17
23.52	726354	1.79305e+07	2.90116e-09	1.01208e+19	5.56984e+17
23.54	726113	1.79308e+07	2.90134e-09	1.01292e+19	5.56987e+17
23.56	725617	1.79314e+07	2.90152e-09	1.01377e+19	5.5699e+17
23.58	725713	1.79314e+07	2.9017e-09	1.01461e+19	5.56993e+17
23.6	725799	1.79314e+07	2.90188e-09	1.01546e+19	5.56997e+17
23.62	725676	1.79316e+07	2.90206e-09	1.0163e+19	5.57e+17
23.64	725632	1.79317e+07	2.90224e-09	1.01714e+19	5.57003e+17
23.66	726285	1.79311e+07	2.90242e-09	1.01799e+19	5.57006e+17
23.68	726150	1.79313e+07	2.9026e-09	1.01883e+19	5.57009e+17
23.7	726356	1.79312e+07	2.90278e-09	1.01968e+19	5.57012e+17
23.72	726148	1.79315e+07	2.90296e-09	1.02052e+19	5.57015e+17
23.74	726083	1.79316e+07	2.90314e-09	1.02137e+19	5.57018e+17
23.76	725776	1.7932e+07	2.90332e-09	1.02221e+19	5.57021e+17
23.78	726217	1.79316e+07	2.90349e-09	1.02305e+19	5.57024e+17
23.8	726441	1.79315e+07	2.90367e-09	1.0239e+19	5.57027e+17
23.82	726067	1.7932e+07	2.90385e-09	1.02474e+19	5.5703e+17
23.84	726248	1.79319e+07	2.90403e-09	1.02559e+19	5.57033e+17
23.86	726051	1.79321e+07	2.90421e-09	1.02643e+19	5.57036e+17
23.88	726077	1.79322e+07	2.90439e-09	1.02727e+19	5.57039e+17
23.9	725676	1.79327e+07	2.90457e-09	1.02812e+19	5.57042e+17
23.92	725881	1.79325e+07	2.90475e-09	1.02896e+19	5.57045e+17
23.94	726383	1.79321e+07	2.90493e-09	1.0298e+19	5.57048e+17
23.96	726512	1.79321e+07	2.90511e-09	1.03065e+19	5.57051e+17
23.98	726205	1.79325e+07	2.90529e-09	1.03149e+19	5.57054e+17
24	726001	1.79327e+07	2.90548e-09	1.03234e+19	5.57056e+17
24.02	725719	1.79331e+07	2.90566e-09	1.03318e+19	5.57059e+17
24.04	725968	1.79329e+07	2.90584e-09	1.03402e+19	5.57062e+17
24.06	725939	1.7933e+07	2.90602e-09	1.03487e+19	5.57065e+17
24.08	725768	1.79333e+07	2.9062e-09	1.03571e+19	5.57068e+17
24.1	726000	1.79331e+07	2.90638e-09	1.03655e+19	5.5707e+17
24.12	726486	1.79327e+07	2.90656e-09	1.0374e+19	5.57073e+17
24.14	725926	1.79334e+07	2.90674e-09	1.03824e+19	5.57076e+17
24.16	726085	1.79333e+07	2.90692e-09	1.03908e+19	5.57078e+17
24.18	726310	1.79331e+07	2.9071e-09	1.03993e+19	5.57081e+17
24.2	726153	1.79334e+07	2.90728e-09	1.04077e+19	5.57084e+17
24.22	725758	1.79339e+07	2.90746e-09	1.04161e+19	5.57086e+17
24.24	726019	1.79337e+07	2.90764e-09	1.04246e+19	5.57089e+17
24.26	725968	1.79338e+07	2.90782e-09	1.0433e+19	5.57092e+17
24.28	726023	1.79338e+07	2.908e-09	1.04414e+19	5.57094e+17
24.3	725930	1.7934e+07	2.90818e-09	1.04499e+19	5.57097e+17
24.32	726149	1.79339e+07	2.90836e-09	1.04583e+19	5.571e+17
24.34	726386	1.79337e+07	2.90855e-09	1.04667e+19	5.57102e+17
24.36	726015	1.79342e+07	2.90873e-09	1.04752e+19	5.57105e+17
24.38	725982	1.79343e+07	2.90891e-09	1.04836e+19	5.57107e+17
24.4	726020	1.79343e+07	2.90909e-09	1.0492e+19	5.5711e+17
24.42	725872	1.79345e+07	2.90927e-09	1.05005e+19	5.57112e+17
24.44	726080	1.79344e+07	2.90945e-09	1.05089e+19	5.57115e+17
24.46	725752	1.79348e+07	2.90963e-09	1.05173e+19	5.57117e+17
24.48	726138	1.79345e+07	2.90981e-09	1.05258e+19	5.5712e+17
24.5	725934	1.79348e+07	2.90999e-09	1.05342e+19	5.57122e+17
24.52	725977	1.79348e+07	2.91018e-09	1.05426e+19	5.57124e+17
24.54	726114	1.79348e+07	2.91036e-09	1.05511e+19	5.57127e+17
24.56	726667	1.79343e+07	2.91054e-09	1.05595e+19	5.57129e+17
24.58	726039	1.7935e+07	2.91072e-09	1.05679e+19	5.57132e+17
24.6	725917	1.79352e+07	2.9109e-09	1.05763e+19	5.57134e+17
24.62	726372	1.79348e+07	2.91108e-09	1.05848e+19	5.57136e+17
24.64	725838	1.79355e+07	2.91126e-09	1.05932e+19	5.57139e+17
24.66	725823	1.79355e+07	2.91144e-09	1.06016e+19	5.57141e+17
24.68	725806	1.79356e+07	2.91163e-09	1.06101e+19	5.57143e+17
24.7	726227	1.79353e+07	2.91181e-09	1.06185e+19	5.57146e+17
24.72	725900	1.79357e+07	2.91199e-09	1.06269e+19	5.57148e+17
24.74	725911	1.79358e+07	2.91217e-09	1.06353e+19	5.5715e+17
24.76	725993	1.79358e+07	2.91235e-09	1.06438e+19	5.57152e+17
24.78	725527	1.79363e+07	2.91253e-09	1.06522e+19	5.57155e+17
24.8	726058	1.79359e+07	2.91272e-09	1.06606e+19	5.57157e+17
24.82	726333	1.79357e+07	2.9129e-09	1.0669e+19	5.57159e+17
24.84	725696	1.79364e+07	2.91308e-09	1.06775e+19	5.57161e+17
24.86	725996	1.79362e+07	2.91326e-09	1.06859e+19	5.57164e+17
24.88	726068	1.79362e+07	2.91344e-09	1.06943e+19	5.57166e+17
24.9	726360	1.79359e+07	2.91363e-09	1.07027e+19	5.57168e+17
24.92	726023	1.79364e+07	2.91381e-09	1.07112e+19	5.5717e+17
24.94	726042	1.79364e+07	2.91399e-09	1.07196e+19	5.57172e+17
24.96	726134	1.79364e+07	2.91417e-09	1.0728e+19	5.57174e+17
24.98	726191	1.79364e+07	2.91435e-09	1.07364e+19	5.57176e+17
25	725803	1.79369e+07	2.91454e-09	1.07449e+19	5.57179e+17
25.02	725870	1.79369e+07	2.91472e-09	1.07533e+19	5.57181e+17
25.04	725964	1.79369e+07	2.9149e-09	1.07617e+19	5.57183e+17
25.06	725432	1.79375e+07	2.91508e-09	1.07701e+19	5.57185e+17
25.08	725232	1.79378e+07	2.91527e-09	1.07786e+19	5.57187e+17
25.1	725256	1.79379e+07	2.91545e-09	1.0787e+19	5.57189e+17
25.12	725702	1.79375e+07	2.91563e-09	1.07954e+19	5.57191e+17
25.14	725950	1.79373e+07	2.91581e-09	1.08038e+19	5.57193e+17
25.16	725119	1.79383e+07	2.91599e-09	1.08122e+19	5.57195e+17
25.18	726600	1.79368e+07	2.91618e-09	1.08207e+19	5.57197e+17
25.2	726004	1.79375e+07	2.91636e-09	1.08291e+19	5.57199e+17
25.22	725941	1.79376e+07	2.91654e-09	1.08375e+19	5.57201e+17
25.24	725658	1.7938e+07	2.91672e-09	1.08459e+19	5.57203e+17
25.26	725959	1.79378e+07	2.91691e-09	1.08543e+19	5.57205e+17
25.28	726435	1.79374e+07	2.91709e-09	1.08628e+19	5.57207e+17
25.3	725914	1.7938e+07	2.91727e-09	1.08712e+19	5.57209e+17
25.32	725850	1.79381e+07	2.91746e-09	1.08796e+19	5.57211e+17
25.34	725144	1.79389e+07	2.91764e-09	1.0888e+19	5.57213e+17
25.36	725843	1.79383e+07	2.91782e-09	1.08964e+19	5.57214e+17
25.38	725179	1.79391e+07	2.918e-09	1.09049e+19	5.57216e+17
25.4	725839	1.79385e+07	2.91819e-09	1.09133e+19	5.57218e+17
25.42	725779	1.79386e+07	2.91837e-09	1.09217e+19	5.5722e+17
25.44	726014	1.79384e+07	2.91855e-09	1.09301e+19	5.57222e+17
25.46	725829	1.79387e+07	2.91874e-09	1.09385e+19	5.57224e+17
25.48	726283	1.79383e+07	2.91892e-09	1.09469e+19	5.57226e+17
25.5	725904	1.79388e+07	2.9191e-09	1.09554e+19	5.57227e+17
25.52	725616	1.79392e+07	2.91928e-09	1.09638e+19	5.57229e+17
25.54	726060	1.79388e+07	2.91947e-09	1.09722e+19	5.57231e+17
25.56	725917	1.7939e+07	2.91965e-09	1.09806e+19	5.57233e+17
25.58	726433	1.79386e+07	2.91983e-09	1.0989e+19	5.57235e+17
25.6	725690	1.79394e+07	2.92002e-09	1.09974e+19	5.57236e+17
25.62	725705	1.79395e+07	2.9202e-09	1.10059e+19	5.57238e+17
25.64	726056	1.79392e+07	2.92038e-09	1.10143e+19	5.5724e+17
25.66	725553	1.79398e+07	2.92057e-09	1.10227e+19	5.57242e+17
25.68	725499	1.79399e+07	2.92075e-09	1.10311e+19	5.57243e+17
25.7	726049	1.79394e+07	2.92093e-09	1.10395e+19	5.57245e+17
25.72	725741	1.79398e+07	2.92112e-09	1.10479e+19	5.57247e+17
25.74	725763	1.79399e+07	2.9213e-09	1.10563e+19	5.57248e+17
25.76	725931	1.79398e+07	2.92148e-09	1.10648e+19	5.5725e+17
25.78	725812	1.794e+07	2.92167e-09	1.10732e+19	5.57252e+17
25.8	725845	1.794e+07	2.92185e-09	1.10816e+19	5.57253e+17
25.82	725939	1.794e+07	2.92203e-09	1.109e+19	5.57255e+17
25.84	725890	1.79402e+07	2.92222e-09	1.10984e+19	5.57257e+17
25.86	725782	1.79403e+07	2.9224e-09	1.11068e+19	5.57258e+17
25.88	725924	1.79403e+07	2.92258e-09	1.11152e+19	5.5726e+17
25.9	725744	1.79405e+07	2.92277e-09	1.11236e+19	5.57262e+17
25.92	725914	1.79404e+07	2.92295e-09	1.11321e+19	5.57263e+17
25.94	725617	1.79408e+07	2.92314e-09	1.11405e+19	5.57265e+17
25.96	725203	1.79413e+07	2.92332e-09	1.11489e+19	5.57266e+17
25.98	725911	1.79407e+07	2.9235e-09	1.11573e+19	5.57268e+17
26	725800	1.79409e+07	2.92369e-09	1.11657e+19	5.5727e+17
26.02	725873	1.79409e+07	2.92387e-09	1.11741e+19	5.57271e+17
26.04	725661	1.79412e+07	2.92405e-09	1.11825e+19	5.57273e+17
26.06	724986	1.7942e+07	2.92424e-09	1.11909e+19	5.57274e+17
26.08	725883	1.79411e+07	2.92442e-09	1.11993e+19	5.57276e+17
26.1	725680	1.79414e+07	2.92461e-09	1.12077e+19	5.57277e+17
26.12	726347	1.79408e+07	2.92479e-09	1.12161e+19	5.57279e+17
26.14	725912	1.79413e+07	2.92497e-09	1.12246e+19	5.5728e+17
26.16	725373	1.7942e+07	2.92516e-09	1.1233e+19	5.57282e+17
26.18	725778	1.79416e+07	2.92534e-09	1.12414e+19	5.57283e+17
26.2	726268	1.79412e+07	2.92553e-09	1.12498e+19	5.57285e+17
26.22	725788	1.79418e+07	2.92571e-09	1.12582e+19	5.57286e+17
26.24	725966	1.79417e+07	2.9259e-09	1.12666e+19	5.57288e+17
26.26	725532	1.79422e+07	2.92608e-09	1.1275e+19	5.57289e+17
26.28	726184	1.79416e+07	2.92626e-09	1.12834e+19	5.57291e+17
26.3	725262	1.79426e+07	2.92645e-09	1.12918e+19	5.57292e+17
26.32	725787	1.79422e+07	2.92663e-09	1.13002e+19	5.57294e+17
26.34	726463	1.79415e+07	2.92682e-09	1.13086e+19	5.57295e+17
26.36	725744	1.79424e+07	2.927e-09	1.1317e+19	5.57296e+17
26.38	725619	1.79426e+07	2.92719e-09	1.13254e+19	5.57298e+17
26.4	725718	1.79426e+07	2.92737e-09	1.13338e+19	5.57299e+17
26.42	726123	1.79422e+07	2.92755e-09	1.13422e+19	5.57301e+17
26.44	726479	1.79419e+07	2.92774e-09	1.13506e+19	5.57302e+17
26.46	725300	1.79432e+07	2.92792e-09	1.1359e+19	5.57303e+17
26.48	725784	1.79428e+07	2.92811e-09	1.13674e+19	5.57305e+17
26.5	725811	1.79429e+07	2.92829e-09	1.13758e+19	5.57306e+17
26.52	725817	1.79429e+07	2.92848e-09	1.13843e+19	5.57307e+17
26.54	725635	1.79432e+07	2.92866e-09	1.13927e+19	5.57309e+17
26.56	725644	1.79433e+07	2.92885e-09	1.14011e+19	5.5731e+17
26.58	725677	1.79433e+07	2.92903e-09	1.14095e+19	5.57311e+17
26.6	725709	1.79434e+07	2.92922e-09	1.14179e+19	5.57313e+17
26.62	725878	1.79433e+07	2.9294e-09	1.14263e+19	5.57314e+17
26.64	725588	1.79436e+07	2.92958e-09	1.14347e+19	5.57315e+17
26.66	725827	1.79435e+07	2.92977e-09	1.14431e+19	5.57317e+17
26.68	724973	1.79444e+07	2.92995e-09	1.14515e+19	5.57318e+17
26.7	725497	1.7944e+07	2.93014e-09	1.14599e+19	5.57319e+17
26.72	726158	1.79434e+07	2.93032e-09	1.14683e+19	5.5732e+17
26.74	725662	1.7944e+07	2.93051e-09	1.14767e+19	5.57322e+17
26.76	725389	1.79443e+07	2.93069e-09	1.14851e+19	5.57323e+17
26.78	726173	1.79436e+07	2.93088e-09	1.14935e+19	5.57324e+17
26.8	725685	1.79442e+07	2.93106e-09	1.15019e+19	5.57325e+17
26.82	725789	1.79441e+07	2.93125e-09	1.15103e+19	5.57327e+17
26.84	725947	1.79441e+07	2.93143e-09	1.15187e+19	5.57328e+17
26.86	725794	1.79443e+07	2.93162e-09	1.15271e+19	5.57329e+17
26.88	725829	1.79443e+07	2.9318e-09	1.15355e+19	5.5733e+17
26.9	726174	1.79441e+07	2.93199e-09	1.15439e+19	5.57332e+17
26.92	725549	1.79448e+07	2.93217e-09	1.15522e+19	5.57333e+17
26.94	725538	1.79449e+07	2.93236e-09	1.15606e+19	5.57334e+17
26.96	725535	1.7945e+07	2.93254e-09	1.1569e+19	5.57335e+17
26.98	726245	1.79443e+07	2.93273e-09	1.15774e+19	5.57336e+17
27	725816	1.79448e+07	2.93292e-09	1.15858e+19	5.57337e+17
27.02	725797	1.79449e+07	2.9331e-09	1.15942e+19	5.57339e+17
27.04	726049	1.79447e+07	2.93329e-09	1.16026e+19	5.5734e+17
27.06	725704	1.79452e+07	2.93347e-09	1.1611e+19	5.57341e+17
27.08	725643	1.79453e+07	2.93366e-09	1.16194e+19	5.57342e+17
27.1	726370	1.79446e+07	2.93384e-09	1.16278e+19	5.57343e+17
27.12	725740	1.79454e+07	2.93403e-09	1.16362e+19	5.57344e+17
27.14	725626	1.79456e+07	2.93421e-09	1.16446e+19	5.57345e+17
27.16	725637	1.79456e+07	2.9344e-09	1.1653e+19	5.57347e+17
27.18	724979	1.79464e+07	2.93458e-09	1.16614e+19	5.57348e+17
27.2	725693	1.79457e+07	2.93477e-09	1.16698e+19	5.57349e+17
27.22	726075	1.79454e+07	2.93496e-09	1.16782e+19	5.5735e+17
27.24	725526	1.79461e+07	2.93514e-09	1.16866e+19	5.57351e+17
27.26	725804	1.79459e+07	2.93533e-09	1.1695e+19	5.57352e+17
27.28	725740	1.7946e+07	2.93551e-09	1.17034e+19	5.57353e+17
27.3	725651	1.79462e+07	2.9357e-09	1.17117e+19	5.57354e+17
27.32	725605	1.79463e+07	2.93588e-09	1.17201e+19	5.57355e+17
27.34	725715	1.79463e+07	2.93607e-09	1.17285e+19	5.57356e+17
27.36	725646	1.79464e+07	2.93626e-09	1.17369e+19	5.57357e+17
27.38	725583	1.79466e+07	2.93644e-09	1.17453e+19	5.57358e+17
27.4	725939	1.79463e+07	2.93663e-09	1.17537e+19	5.57359e+17
27.42	725215	1.79471e+07	2.93681e-09	1.17621e+19	5.5736e+17
27.44	725095	1.79473e+07	2.937e-09	1.17705e+19	5.57362e+17
27.46	725690	1.79468e+07	2.93718e-09	1.17789e+19	5.57363e+17
27.48	725635	1.79469e+07	2.93737e-09	1.17873e+19	5.57364e+17
27.5	725585	1.7947e+07	2.93756e-09	1.17957e+19	5.57365e+17
27.52	725836	1.79469e+07	2.93774e-09	1.1804e+19	5.57366e+17
27.54	725698	1.79471e+07	2.93793e-09	1.18124e+19	5.57367e+17
27.56	725702	1.79472e+07	2.93811e-09	1.18208e+19	5.57368e+17
27.58	725481	1.79475e+07	2.9383e-09	1.18292e+19	5.57369e+17
27.6	725504	1.79475e+07	2.93849e-09	1.18376e+19	5.5737e+17
27.62	725490	1.79476e+07	2.93867e-09	1.1846e+19	5.57371e+17
27.64	725173	1.7948e+07	2.93886e-09	1.18544e+19	5.57371e+17
27.66	725641	1.79476e+07	2.93904e-09	1.18628e+19	5.57372e+17
27.68	725030	1.79483e+07	2.93923e-09	1.18711e+19	5.57373e+17
27.7	725613	1.79478e+07	2.93942e-09	1.18795e+19	5.57374e+17
27.72	725068	1.79484e+07	2.9396e-09	1.18879e+19	5.57375e+17
27.74	725547	1.7948e+07	2.93979e-09	1.18963e+19	5.57376e+17
27.76	725565	1.79481e+07	2.93998e-09	1.19047e+19	5.57377e+17
27.78	725362	1.79484e+07	2.94016e-09	1.19131e+19	5.57378e+17
27.8	725650	1.79482e+07	2.94035e-09	1.19215e+19	5.57379e+17
27.82	726278	1.79476e+07	2.94054e-09	1.19298e+19	5.5738e+17
27.84	725155	1.79488e+07	2.94072e-09	1.19382e+19	5.57381e+17
27.86	725462	1.79486e+07	2.94091e-09	1.19466e+19	5.57382e+17
27.88	725783	1.79483e+07	2.94109e-09	1.1955e+19	5.57383e+17
27.9	725332	1.79489e+07	2.94128e-09	1.19634e+19	5.57384e+17
27.92	725705	1.79486e+07	2.94147e-09	1.19718e+19	5.57384e+17
27.94	725827	1.79485e+07	2.94165e-09	1.19802e+19	5.57385e+17
27.96	725536	1.79489e+07	2.94184e-09	1.19885e+19	5.57386e+17
27.98	725621	1.79489e+07	2.94203e-09	1.19969e+19	5.57387e+17
28	725963	1.79486e+07	2.94221e-09	1.20053e+19	5.57388e+17
28.02	725649	1.7949e+07	2.9424e-09	1.20137e+19	5.57389e+17
28.04	725206	1.79496e+07	2.94259e-09	1.20221e+19	5.5739e+17
28.06	725624	1.79492e+07	2.94277e-09	1.20304e+19	5.57391e+17
28.08	725377	1.79496e+07	2.94296e-09	1.20388e+19	5.57391e+17
28.1	725563	1.79494e+07	2.94315e-09	1.20472e+19	5.57392e+17
28.12	725610	1.79495e+07	2.94333e-09	1.20556e+19	5.57393e+17
28.14	725593	1.79496e+07	2.94352e-09	1.2064e+19	5.57394e+17
28.16	725530	1.79497e+07	2.94371e-09	1.20724e+19	5.57395e+17
28.18	725020	1.79503e+07	2.94389e-09	1.20807e+19	5.57396e+17
28.2	725154	1.79503e+07	2.94408e-09	1.20891e+19	5.57396e+17
28.22	725884	1.79496e+07	2.94427e-09	1.20975e+19	5.57397e+17
28.24	725476	1.79501e+07	2.94445e-09	1.21059e+19	5.57398e+17
28.26	725621	1.795e+07	2.94464e-09	1.21143e+19	5.57399e+17
28.28	725865	1.79498e+07	2.94483e-09	1.21226e+19	5.574e+17
28.3	725424	1.79504e+07	2.94502e-09	1.2131e+19	5.574e+17
28.32	725044	1.79508e+07	2.9452e-09	1.21394e+19	5.57401e+17
28.34	725046	1.79509e+07	2.94539e-09	1.21478e+19	5.57402e+17
28.36	725426	1.79506e+07	2.94558e-09	1.21561e+19	5.57403e+17
28.38	725371	1.79507e+07	2.94576e-09	1.21645e+19	5.57404e+17
28.4	725462	1.79507e+07	2.94595e-09	1.21729e+19	5.57404e+17
28.42	725537	1.79507e+07	2.94614e-09	1.21813e+19	5.57405e+17
28.44	725399	1.7951e+07	2.94633e-09	1.21897e+19	5.57406e+17
28.46	725831	1.79506e+07	2.94651e-09	1.2198e+19	5.57407e+17
28.48	725720	1.79508e+07	2.9467e-09	1.22064e+19	5.57407e+17
28.5	725526	1.79511e+07	2.94689e-09	1.22148e+19	5.57408e+17
28.52	725554	1.79511e+07	2.94707e-09	1.22232e+19	5.57409e+17
28.54	726261	1.79505e+07	2.94726e-09	1.22315e+19	5.5741e+17
28.56	725008	1.79518e+07	2.94745e-09	1.22399e+19	5.5741e+17
28.58	725652	1.79512e+07	2.94764e-09	1.22483e+19	5.57411e+17
28.6	725512	1.79515e+07	2.94782e-09	1.22567e+19	5.57412e+17
28.62	725855	1.79512e+07	2.94801e-09	1.2265e+19	5.57413e+17
28.64	725432	1.79517e+07	2.9482e-09	1.22734e+19	5.57413e+17
28.66	725460	1.79518e+07	2.94839e-09	1.22818e+19	5.57414e+17
28.68	725567	1.79517e+07	2.94857e-09	1.22901e+19	5.57415e+17
28.7	725709	1.79517e+07	2.94876e-09	1.22985e+19	5.57415e+17
28.72	725394	1.79521e+07	2.94895e-09	1.23069e+19	5.57416e+17
28.74	724999	1.79525e+07	2.94914e-09	1.23153e+19	5.57417e+17
28.76	725874	1.79517e+07	2.94932e-09	1.23236e+19	5.57418e+17
28.78	724947	1.79528e+07	2.94951e-09	1.2332e+19	5.57418e+17
28.8	725508	1.79523e+07	2.9497e-09	1.23404e+19	5.57419e+17
28.82	725359	1.79525e+07	2.94989e-09	1.23488e+19	5.5742e+17
28.84	725637	1.79523e+07	2.95007e-09	1.23571e+19	5.5742e+17
28.86	725032	1.7953e+07	2.95026e-09	1.23655e+19	5.57421e+17
28.88	724788	1.79533e+07	2.95045e-09	1.23739e+19	5.57422e+17
28.9	725495	1.79527e+07	2.95064e-09	1.23822e+19	5.57422e+17
28.92	725603	1.79526e+07	2.95082e-09	1.23906e+19	5.57423e+17
28.94	725539	1.79528e+07	2.95101e-09	1.2399e+19	5.57424e+17
28.96	725694	1.79527e+07	2.9512e-09	1.24073e+19	5.57424e+17
28.98	725924	1.79525e+07	2.95139e-09	1.24157e+19	5.57425e+17
29	725767	1.79528e+07	2.95158e-09	1.24241e+19	5.57426e+17
29.02	725498	1.79531e+07	2.95176e-09	1.24325e+19	5.57426e+17
29.04	725465	1.79533e+07	2.95195e-09	1.24408e+19	5.57427e+17
29.06	725794	1.7953e+07	2.95214e-09	1.24492e+19	5.57428e+17
29.08	725496	1.79534e+07	2.95233e-09	1.24576e+19	5.57428e+17
29.1	724850	1.79541e+07	2.95252e-09	1.24659e+19	5.57429e+17
29.12	725493	1.79535e+07	2.9527e-09	1.24743e+19	5.57429e+17
29.14	725438	1.79537e+07	2.95289e-09	1.24827e+19	5.5743e+17
29.16	725960	1.79532e+07	2.95308e-09	1.2491e+19	5.57431e+17
29.18	725514	1.79538e+07	2.95327e-09	1.24994e+19	5.57431e+17
29.2	725348	1.7954e+07	2.95346e-09	1.25078e+19	5.57432e+17
29.22	725316	1.79541e+07	2.95364e-09	1.25161e+19	5.57433e+17
29.24	725756	1.79537e+07	2.95383e-09	1.25245e+19	5.57433e+17
29.26	725943	1.79536e+07	2.95402e-09	1.25329e+19	5.57434e+17
29.28	725223	1.79544e+07	2.95421e-09	1.25412e+19	5.57434e+17
29.3	725357	1.79544e+07	2.9544e-09	1.25496e+19	5.57435e+17
29.32	725597	1.79542e+07	2.95458e-09	1.2558e+19	5.57436e+17
29.34	725249	1.79547e+07	2.95477e-09	1.25663e+19	5.57436e+17
29.36	725407	1.79546e+07	2.95496e-09	1.25747e+19	5.57437e+17
29.38	725571	1.79545e+07	2.95515e-09	1.2583e+19	5.57437e+17
29.4	725522	1.79546e+07	2.95534e-09	1.25914e+19	5.57438e+17
29.42	725430	1.79548e+07	2.95553e-09	1.25998e+19	5.57438e+17
29.44	725284	1.7955e+07	2.95571e-09	1.26081e+19	5.57439e+17
29.46	725316	1.79551e+07	2.9559e-09	1.26165e+19	5.5744e+17
29.48	725412	1.7955e+07	2.95609e-09	1.26249e+19	5.5744e+17
29.5	725267	1.79553e+07	2.95628e-09	1.26332e+19	5.57441e+17
29.52	725595	1.7955e+07	2.95647e-09	1.26416e+19	5.57441e+17
29.54	726095	1.79546e+07	2.95666e-09	1.265e+19	5.57442e+17
29.56	725753	1.7955e+07	2.95684e-09	1.26583e+19	5.57442e+17
29.58	725343	1.79555e+07	2.95703e-09	1.26667e+19	5.57443e+17
29.6	725411	1.79555e+07	2.95722e-09	1.2675e+19	5.57443e+17
29.62	725454	1.79556e+07	2.95741e-09	1.26834e+19	5.57444e+17
29.64	725354	1.79557e+07	2.9576e-09	1.26918e+19	5.57445e+17
29.66	725265	1.79559e+07	2.95779e-09	1.27001e+19	5.57445e+17
29.68	725055	1.79562e+07	2.95798e-09	1.27085e+19	5.57446e+17
29.7	726084	1.79552e+07	2.95816e-09	1.27168e+19	5.57446e+17
29.72	725475	1.79559e+07	2.95835e-09	1.27252e+19	5.57447e+17
29.74	725228	1.79563e+07	2.95854e-09	1.27336e+19	5.57447e+17
29.76	725473	1.79561e+07	2.95873e-09	1.27419e+19	5.57448e+17
29.78	724832	1.79568e+07	2.95892e-09	1.27503e+19	5.57448e+17
29.8	725628	1.79561e+07	2.95911e-09	1.27586e+19	5.57449e+17
29.82	725407	1.79564e+07	2.9593e-09	1.2767e+19	5.57449e+17
29.84	724511	1.79574e+07	2.95949e-09	1.27753e+19	5.5745e+17
29.86	725362	1.79566e+07	2.95967e-09	1.27837e+19	5.5745e+17
29.88	725216	1.79568e+07	2.95986e-09	1.27921e+19	5.57451e+17
29.9	725306	1.79568e+07	2.96005e-09	1.28004e+19	5.57451e+17
29.92	724571	1.79576e+07	2.96024e-09	1.28088e+19	5.57452e+17
29.94	725244	1.7957e+07	2.96043e-09	1.28171e+19	5.57452e+17
29.96	725438	1.79569e+07	2.96062e-09	1.28255e+19	5.57453e+17
29.98	725346	1.79571e+07	2.96081e-09	1.28338e+19	5.57453e+17
30	724957	1.79576e+07	2.961e-09	1.28422e+19	5.57454e+17
30.02	725377	1.79572e+07	2.96119e-09	1.28506e+19	5.57454e+17
30.04	725606	1.79571e+07	2.96138e-09	1.28589e+19	5.57455e+17
30.06	724737	1.7958e+07	2.96156e-09	1.28673e+19	5.57455e+17
30.08	725388	1.79574e+07	2.96175e-09	1.28756e+19	5.57456e+17
30.1	725268	1.79576e+07	2.96194e-09	1.2884e+19	5.57456e+17
30.12	725961	1.7957e+07	2.96213e-09	1.28923e+19	5.57457e+17
30.14	725687	1.79574e+07	2.96232e-09	1.29007e+19	5.57457e+17
30.16	724991	1.79582e+07	2.96251e-09	1.2909e+19	5.57457e+17
30.18	725142	1.79581e+07	2.9627e-09	1.29174e+19	5.57458e+17
30.2	725334	1.7958e+07	2.96289e-09	1.29257e+19	5.57458e+17
30.22	725362	1.7958e+07	2.96308e-09	1.29341e+19	5.57459e+17
30.24	725282	1.79582e+07	2.96327e-09	1.29424e+19	5.57459e+17
30.26	725352	1.79582e+07	2.96346e-09	1.29508e+19	5.5746e+17
30.28	725662	1.79579e+07	2.96365e-09	1.29591e+19	5.5746e+17
30.3	725709	1.7958e+07	2.96383e-09	1.29675e+19	5.57461e+17
30.32	725463	1.79583e+07	2.96402e-09	1.29758e+19	5.57461e+17
30.34	725212	1.79586e+07	2.96421e-09	1.29842e+19	5.57462e+17
30.36	725468	1.79585e+07	2.9644e-09	1.29925e+19	5.57462e+17
30.38	725217	1.79588e+07	2.96459e-09	1.30009e+19	5.57462e+17
30.4	725168	1.79589e+07	2.96478e-09	1.30092e+19	5.57463e+17
30.42	725393	1.79588e+07	2.96497e-09	1.30176e+19	5.57463e+17
30.44	725382	1.79589e+07	2.96516e-09	1.30259e+19	5.57464e+17
30.46	725149	1.79592e+07	2.96535e-09	1.30343e+19	5.57464e+17
30.48	725625	1.79588e+07	2.96554e-09	1.30426e+19	5.57465e+17
30.5	725162	1.79593e+07	2.96573e-09	1.3051e+19	5.57465e+17
30.52	725430	1.79591e+07	2.96592e-09	1.30593e+19	5.57465e+17
30.54	725208	1.79594e+07	2.96611e-09	1.30677e+19	5.57466e+17
30.56	725311	1.79594e+07	2.9663e-09	1.3076e+19	5.57466e+17
30.58	725309	1.79595e+07	2.96649e-09	1.30844e+19	5.57467e+17
30.6	725453	1.79594e+07	2.96668e-09	1.30927e+19	5.57467e+17
30.62	725137	1.79598e+07	2.96687e-09	1.31011e+19	5.57467e+17
30.64	725179	1.79599e+07	2.96706e-09	1.31094e+19	5.57468e+17
30.66	725121	1.796e+07	2.96725e-09	1.31178e+19	5.57468e+17
30.68	725360	1.79598e+07	2.96744e-09	1.31261e+19	5.57469e+17
30.7	725470	1.79598e+07	2.96763e-09	1.31345e+19	5.57469e+17
30.72	725214	1.79601e+07	2.96782e-09	1.31428e+19	5.57469e+17
30.74	724865	1.79606e+07	2.96801e-09	1.31512e+19	5.5747e+17
30.76	725250	1.79603e+07	2.9682e-09	1.31595e+19	5.5747e+17
30.78	725217	1.79604e+07	2.96838e-09	1.31679e+19	5.57471e+17
30.8	725086	1.79606e+07	2.96857e-09	1.31762e+19	5.57471e+17
30.82	725234	1.79605e+07	2.96876e-09	1.31845e+19	5.57471e+17
30.84	725209	1.79606e+07	2.96895e-09	1.31929e+19	5.57472e+17
30.86	725508	1.79604e+07	2.96914e-09	1.32012e+19	5.57472e+17
30.88	725373	1.79606e+07	2.96933e-09	1.32096e+19	5.57472e+17
30.9	725288	1.79608e+07	2.96952e-09	1.32179e+19	5.57473e+17
30.92	725470	1.79607e+07	2.96971e-09	1.32263e+19	5.57473e+17
30.94	725943	1.79603e+07	2.9699e-09	1.32346e+19	5.57474e+17
30.96	724784	1.79615e+07	2.97009e-09	1.32429e+19	5.57474e+17
30.98	725629	1.79607e+07	2.97028e-09	1.32513e+19	5.57474e+17
31	724791	1.79617e+07	2.97047e-09	1.32596e+19	5.57475e+17
31.02	724468	1.79621e+07	2.97066e-09	1.3268e+19	5.57475e+17
31.04	724698	1.79619e+07	2.97085e-09	1.32763e+19	5.57475e+17
31.06	725033	1.79617e+07	2.97105e-09	1.32847e+19	5.57476e+17
31.08	725292	1.79615e+07	2.97124e-09	1.3293e+19	5.57476e+17
31.1	725640	1.79612e+07	2.97143e-09	1.33013e+19	5.57476e+17
31.12	724969	1.7962e+07	2.97162e-09	1.33097e+19	5.57477e+17
31.14	725749	1.79612e+07	2.97181e-09	1.3318e+19	5.57477e+17
31.16	725361	1.79617e+07	2.972e-09	1.33264e+19	5.57477e+17
31.18	725240	1.79619e+07	2.97219e-09	1.33347e+19	5.57478e+17
31.2	725268	1.7962e+07	2.97238e-09	1.3343e+19	5.57478e+17
31.22	725205	1.79621e+07	2.97257e-09	1.33514e+19	5.57478e+17
31.24	725738	1.79616e+07	2.97276e-09	1.33597e+19	5.57479e+17
31.26	725137	1.79623e+07	2.97295e-09	1.3368e+19	5.57479e+17
31.28	725070	1.79625e+07	2.97314e-09	1.33764e+19	5.57479e+17
31.3	725202	1.79624e+07	2.97333e-09	1.33847e+19	5.5748e+17
31.32	725132	1.79626e+07	2.97352e-09	1.33931e+19	5.5748e+17
31.34	724659	1.79632e+07	2.97371e-09	1.34014e+19	5.5748e+17
31.36	724639	1.79633e+07	2.9739e-09	1.34097e+19	5.57481e+17
31.38	725254	1.79627e+07	2.97409e-09	1.34181e+19	5.57481e+17
31.4	725445	1.79626e+07	2.97428e-09	1.34264e+19	5.57481e+17
31.42	725110	1.7963e+07	2.97447e-09	1.34347e+19	5.57482e+17
31.44	725894	1.79623e+07	2.97466e-09	1.34431e+19	5.57482e+17
31.46	725242	1.7963e+07	2.97485e-09	1.34514e+19	5.57482e+17
31.48	725237	1.79631e+07	2.97504e-09	1.34598e+19	5.57483e+17
31.5	725214	1.79632e+07	2.97523e-09	1.34681e+19	5.57483e+17
31.52	725322	1.79632e+07	2.97542e-09	1.34764e+19	5.57483e+17
31.54	725131	1.79635e+07	2.97562e-09	1.34848e+19	5.57484e+17
31.56	724468	1.79642e+07	2.97581e-09	1.34931e+19	5.57484e+17
31.58	725063	1.79637e+07	2.976e-09	1.35014e+19	5.57484e+17
31.6	725260	1.79636e+07	2.97619e-09	1.35098e+19	5.57485e+17
31.62	724894	1.7964e+07	2.97638e-09	1.35181e+19	5.57485e+17
31.64	724724	1.79643e+07	2.97657e-09	1.35264e+19	5.57485e+17
31.66	725150	1.79639e+07	2.97676e-09	1.35348e+19	5.57485e+17
31.68	725249	1.79639e+07	2.97695e-09	1.35431e+19	5.57486e+17
31.7	725105	1.79641e+07	2.97714e-09	1.35514e+19	5.57486e+17
31.72	724590	1.79647e+07	2.97733e-09	1.35598e+19	5.57486e+17
31.74	725055	1.79643e+07	2.97752e-09	1.35681e+19	5.57487e+17
31.76	725649	1.79638e+07	2.97771e-09	1.35764e+19	5.57487e+17
31.78	725373	1.79641e+07	2.9779e-09	1.35848e+19	5.57487e+17
31.8	725303	1.79643e+07	2.9781e-09	1.35931e+19	5.57487e+17
31.82	725695	1.7964e+07	2.97829e-09	1.36014e+19	5.57488e+17
31.84	725232	1.79645e+07	2.97848e-09	1.36097e+19	5.57488e+17
31.86	725168	1.79647e+07	2.97867e-09	1.36181e+19	5.57488e+17
31.88	725034	1.79649e+07	2.97886e-09	1.36264e+19	5.57489e+17
31.9	725247	1.79648e+07	2.97905e-09	1.36347e+19	5.57489e+17
31.92	725168	1.79649e+07	2.97924e-09	1.36431e+19	5.57489e+17
31.94	725032	1.79651e+07	2.97943e-09	1.36514e+19	5.57489e+17
31.96	725227	1.7965e+07	2.97962e-09	1.36597e+19	5.5749e+17
31.98	725094	1.79652e+07	2.97981e-09	1.36681e+19	5.5749e+17
32	724982	1.79654e+07	2.98001e-09	1.36764e+19	5.5749e+17
32.02	725321	1.79651e+07	2.9802e-09	1.36847e+19	5.5749e+17
32.04	725033	1.79655e+07	2.98039e-09	1.3693e+19	5.57491e+17
32.06	725045	1.79656e+07	2.98058e-09	1.37014e+19	5.57491e+17
32.08	725829	1.79649e+07	2.98077e-09	1.37097e+19	5.57491e+17
32.1	725325	1.79655e+07	2.98096e-09	1.3718e+19	5.57492e+17
32.12	724626	1.79663e+07	2.98115e-09	1.37263e+19	5.57492e+17
32.14	724989	1.7966e+07	2.98134e-09	1.37347e+19	5.57492e+17
32.16	725037	1.7966e+07	2.98154e-09	1.3743e+19	5.57492e+17
32.18	725003	1.79661e+07	2.98173e-09	1.37513e+19	5.57493e+17
32.2	724794	1.79664e+07	2.98192e-09	1.37597e+19	5.57493e+17
32.22	725022	1.79662e+07	2.98211e-09	1.3768e+19	5.57493e+17
32.24	725497	1.79658e+07	2.9823e-09	1.37763e+19	5.57493e+17
32.26	724980	1.79664e+07	2.98249e-09	1.37846e+19	5.57494e+17
32.28	725327	1.79662e+07	2.98268e-09	1.3793e+19	5.57494e+17
32.3	725052	1.79665e+07	2.98288e-09	1.38013e+19	5.57494e+17
32.32	724874	1.79668e+07	2.98307e-09	1.38096e+19	5.57494e+17
32.34	724598	1.79672e+07	2.98326e-09	1.38179e+19	5.57495e+17
32.36	724901	1.79669e+07	2.98345e-09	1.38262e+19	5.57495e+17
32.38	724735	1.79672e+07	2.98364e-09	1.38346e+19	5.57495e+17
32.4	724539	1.79674e+07	2.98383e-09	1.38429e+19	5.57495e+17
32.42	724991	1.79671e+07	2.98402e-09	1.38512e+19	5.57496e+17
32.44	725106	1.7967e+07	2.98422e-09	1.38595e+19	5.57496e+17
32.46	725632	1.79666e+07	2.98441e-09	1.38679e+19	5.57496e+17
32.48	725118	1.79672e+07	2.9846e-09	1.38762e+19	5.57496e+17
32.5	724254	1.79681e+07	2.98479e-09	1.38845e+19	5.57496e+17
32.52	725068	1.79674e+07	2.98498e-09	1.38928e+19	5.57497e+17
32.54	724979	1.79675e+07	2.98517e-09	1.39011e+19	5.57497e+17
32.56	724997	1.79676e+07	2.98537e-09	1.39095e+19	5.57497e+17
32.58	724165	1.79685e+07	2.98556e-09	1.39178e+19	5.57497e+17
32.6	725206	1.79675e+07	2.98575e-09	1.39261e+19	5.57498e+17
32.62	725075	1.79678e+07	2.98594e-09	1.39344e+19	5.57498e+17
32.64	724960	1.7968e+07	2.98613e-09	1.39428e+19	5.57498e+17
32.66	725092	1.79679e+07	2.98633e-09	1.39511e+19	5.57498e+17
32.68	724814	1.79683e+07	2.98652e-09	1.39594e+19	5.57498e+17
32.7	725026	1.79681e+07	2.98671e-09	1.39677e+19	5.57499e+17
32.72	725117	1.79681e+07	2.9869e-09	1.3976e+19	5.57499e+17
32.74	725587	1.79677e+07	2.98709e-09	1.39843e+19	5.57499e+17
32.76	724839	1.79686e+07	2.98728e-09	1.39927e+19	5.57499e+17
32.78	724745	1.79687e+07	2.98748e-09	1.4001e+19	5.575e+17
32.8	725107	1.79684e+07	2.98767e-09	1.40093e+19	5.575e+17
32.82	724995	1.79686e+07	2.98786e-09	1.40176e+19	5.575e+17
32.84	724137	1.79696e+07	2.98805e-09	1.40259e+19	5.575e+17
32.86	725019	1.79688e+07	2.98824e-09	1.40343e+19	5.575e+17
32.88	725223	1.79686e+07	2.98844e-09	1.40426e+19	5.57501e+17
32.9	724863	1.79691e+07	2.98863e-09	1.40509e+19	5.57501e+17
32.92	725068	1.79689e+07	2.98882e-09	1.40592e+19	5.57501e+17
32.94	724890	1.79692e+07	2.98901e-09	1.40675e+19	5.57501e+17
32.96	725323	1.79688e+07	2.98921e-09	1.40758e+19	5.57501e+17
32.98	724959	1.79693e+07	2.9894e-09	1.40841e+19	5.57502e+17
33	725301	1.7969e+07	2.98959e-09	1.40925e+19	5.57502e+17
33.02	724796	1.79696e+07	2.98978e-09	1.41008e+19	5.57502e+17
33.04	724904	1.79696e+07	2.98997e-09	1.41091e+19	5.57502e+17
33.06	725150	1.79694e+07	2.99017e-09	1.41174e+19	5.57502e+17
33.08	724718	1.79699e+07	2.99036e-09	1.41257e+19	5.57503e+17
33.1	724713	1.797e+07	2.99055e-09	1.4134e+19	5.57503e+17
33.12	725105	1.79697e+07	2.99074e-09	1.41423e+19	5.57503e+17
33.14	725328	1.79695e+07	2.99094e-09	1.41507e+19	5.57503e+17
33.16	725624	1.79693e+07	2.99113e-09	1.4159e+19	5.57503e+17
33.18	724767	1.79703e+07	2.99132e-09	1.41673e+19	5.57504e+17
33.2	724951	1.79702e+07	2.99151e-09	1.41756e+19	5.57504e+17
33.22	724723	1.79705e+07	2.9917e-09	1.41839e+19	5.57504e+17
33.24	725005	1.79703e+07	2.9919e-09	1.41922e+19	5.57504e+17
33.26	724884	1.79705e+07	2.99209e-09	1.42005e+19	5.57504e+17
33.28	724772	1.79707e+07	2.99228e-09	1.42088e+19	5.57505e+17
33.3	724934	1.79706e+07	2.99247e-09	1.42172e+19	5.57505e+17
33.32	724916	1.79707e+07	2.99267e-09	1.42255e+19	5.57505e+17
33.34	725039	1.79706e+07	2.99286e-09	1.42338e+19	5.57505e+17
33.36	724849	1.79709e+07	2.99305e-09	1.42421e+19	5.57505e+17
33.38	725032	1.79708e+07	2.99324e-09	1.42504e+19	5.57505e+17
33.4	724134	1.79718e+07	2.99344e-09	1.42587e+19	5.57506e+17
33.42	724343	1.79717e+07	2.99363e-09	1.4267e+19	5.57506e+17
33.44	725124	1.79709e+07	2.99382e-09	1.42753e+19	5.57506e+17
33.46	724818	1.79713e+07	2.99401e-09	1.42836e+19	5.57506e+17
33.48	724947	1.79713e+07	2.99421e-09	1.42919e+19	5.57506e+17
33.5	725072	1.79712e+07	2.9944e-09	1.43003e+19	5.57506e+17
33.52	724821	1.79716e+07	2.99459e-09	1.43086e+19	5.57507e+17
33.54	724636	1.79718e+07	2.99479e-09	1.43169e+19	5.57507e+17
33.56	724979	1.79716e+07	2.99498e-09	1.43252e+19	5.57507e+17
33.58	724936	1.79717e+07	2.99517e-09	1.43335e+19	5.57507e+17
33.6	725086	1.79716e+07	2.99536e-09	1.43418e+19	5.57507e+17
33.62	725045	1.79717e+07	2.99556e-09	1.43501e+19	5.57508e+17
33.64	724819	1.7972e+07	2.99575e-09	1.43584e+19	5.57508e+17
33.66	724269	1.79727e+07	2.99594e-09	1.43667e+19	5.57508e+17
33.68	724585	1.79724e+07	2.99614e-09	1.4375e+19	5.57508e+17
33.7	725053	1.7972e+07	2.99633e-09	1.43833e+19	5.57508e+17
33.72	724931	1.79722e+07	2.99652e-09	1.43916e+19	5.57508e+17
33.74	724820	1.79724e+07	2.99671e-09	1.43999e+19	5.57508e+17
33.76	724980	1.79723e+07	2.99691e-09	1.44082e+19	5.57509e+17
33.78	724731	1.79727e+07	2.9971e-09	1.44165e+19	5.57509e+17
33.8	724759	1.79727e+07	2.99729e-09	1.44248e+19	5.57509e+17
33.82	725113	1.79724e+07	2.99749e-09	1.44331e+19	5.57509e+17
33.84	724817	1.79728e+07	2.99768e-09	1.44414e+19	5.57509e+17
33.86	724740	1.7973e+07	2.99787e-09	1.44498e+19	5.57509e+17
33.88	724823	1.7973e+07	2.99806e-09	1.44581e+19	5.5751e+17
33.9	724384	1.79735e+07	2.99826e-09	1.44664e+19	5.5751e+17
33.92	724565	1.79734e+07	2.99845e-09	1.44747e+19	5.5751e+17
33.94	724914	1.79731e+07	2.99864e-09	1.4483e+19	5.5751e+17
33.96	724642	1.79735e+07	2.99884e-09	1.44913e+19	5.5751e+17
33.98	724894	1.79733e+07	2.99903e-09	1.44996e+19	5.5751e+17
34	724764	1.79735e+07	2.99922e-09	1.45079e+19	5.5751e+17
34.02	725256	1.79731e+07	2.99942e-09	1.45162e+19	5.57511e+17
34.04	725001	1.79734e+07	2.99961e-09	1.45245e+19	5.57511e+17
34.06	724773	1.79737e+07	2.9998e-09	1.45328e+19	5.57511e+17
34.08	724766	1.79738e+07	3e-09	1.45411e+19	5.57511e+17
34.1	724951	1.79737e+07	3.00019e-09	1.45494e+19	5.57511e+17
34.12	724666	1.79741e+07	3.00038e-09	1.45577e+19	5.57511e+17
34.14	724781	1.7974e+07	3.00058e-09	1.4566e+19	5.57512e+17
34.16	724913	1.7974e+07	3.00077e-09	1.45743e+19	5.57512e+17
34.18	724015	1.7975e+07	3.00096e-09	1.45826e+19	5.57512e+17
34.2	724785	1.79743e+07	3.00116e-09	1.45909e+19	5.57512e+17
34.22	724885	1.79742e+07	3.00135e-09	1.45992e+19	5.57512e+17
34.24	725165	1.7974e+07	3.00154e-09	1.46075e+19	5.57512e+17
34.26	724661	1.79746e+07	3.00174e-09	1.46158e+19	5.57512e+17
34.28	724872	1.79745e+07	3.00193e-09	1.46241e+19	5.57512e+17
34.3	724861	1.79746e+07	3.00212e-09	1.46324e+19	5.57513e+17
34.32	724099	1.79754e+07	3.00232e-09	1.46407e+19	5.57513e+17
34.34	724776	1.79748e+07	3.00251e-09	1.4649e+19	5.57513e+17
34.36	724603	1.79751e+07	3.0027e-09	1.46573e+19	5.57513e+17
34.38	724976	1.79748e+07	3.0029e-09	1.46655e+19	5.57513e+17
34.4	724357	1.79755e+07	3.00309e-09	1.46738e+19	5.57513e+17
34.42	724865	1.7975e+07	3.00328e-09	1.46821e+19	5.57513e+17
34.44	724276	1.79757e+07	3.00348e-09	1.46904e+19	5.57514e+17
34.46	724657	1.79754e+07	3.00367e-09	1.46987e+19	5.57514e+17
34.48	725245	1.79749e+07	3.00387e-09	1.4707e+19	5.57514e+17
34.5	724697	1.79755e+07	3.00406e-09	1.47153e+19	5.57514e+17
34.52	725022	1.79753e+07	3.00425e-09	1.47236e+19	5.57514e+17
34.54	724693	1.79757e+07	3.00445e-09	1.47319e+19	5.57514e+17
34.56	724943	1.79755e+07	3.00464e-09	1.47402e+19	5.57514e+17
34.58	724342	1.79762e+07	3.00483e-09	1.47485e+19	5.57514e+17
34.6	724531	1.79761e+07	3.00503e-09	1.47568e+19	5.57515e+17
34.62	724668	1.7976e+07	3.00522e-09	1.47651e+19	5.57515e+17
34.64	724789	1.7976e+07	3.00542e-09	1.47734e+19	5.57515e+17
34.66	725077	1.79758e+07	3.00561e-09	1.47817e+19	5.57515e+17
34.68	725191	1.79757e+07	3.0058e-09	1.479e+19	5.57515e+17
34.7	723968	1.79771e+07	3.006e-09	1.47983e+19	5.57515e+17
34.72	725109	1.7976e+07	3.00619e-09	1.48065e+19	5.57515e+17
34.74	724762	1.79764e+07	3.00639e-09	1.48148e+19	5.57515e+17
34.76	724276	1.7977e+07	3.00658e-09	1.48231e+19	5.57516e+17
34.78	724205	1.79771e+07	3.00677e-09	1.48314e+19	5.57516e+17
34.8	724208	1.79772e+07	3.00697e-09	1.48397e+19	5.57516e+17
34.82	724373	1.79771e+07	3.00716e-09	1.4848e+19	5.57516e+17
34.84	725036	1.79765e+07	3.00735e-09	1.48563e+19	5.57516e+17
34.86	724488	1.79772e+07	3.00755e-09	1.48646e+19	5.57516e+17
34.88	724673	1.7977e+07	3.00774e-09	1.48729e+19	5.57516e+17
34.9	724527	1.79773e+07	3.00794e-09	1.48812e+19	5.57516e+17
34.92	724698	1.79772e+07	3.00813e-09	1.48894e+19	5.57516e+17
34.94	724613	1.79773e+07	3.00833e-09	1.48977e+19	5.57517e+17
34.96	724442	1.79776e+07	3.00852e-09	1.4906e+19	5.57517e+17
34.98	724060	1.79781e+07	3.00871e-09	1.49143e+19	5.57517e+17
35	725194	1.7977e+07	3.00891e-09	1.49226e+19	5.57517e+17
35.02	724663	1.79776e+07	3.0091e-09	1.49309e+19	5.57517e+17
35.04	724484	1.79779e+07	3.0093e-09	1.49392e+19	5.57517e+17
35.06	724879	1.79775e+07	3.00949e-09	1.49475e+19	5.57517e+17
35.08	724798	1.79777e+07	3.00968e-09	1.49558e+19	5.57517e+17
35.1	724775	1.79778e+07	3.00988e-09	1.4964e+19	5.57517e+17
35.12	724796	1.79779e+07	3.01007e-09	1.49723e+19	5.57518e+17
35.14	725278	1.79774e+07	3.01027e-09	1.49806e+19	5.57518e+17
35.16	724715	1.79781e+07	3.01046e-09	1.49889e+19	5.57518e+17
35.18	725281	1.79776e+07	3.01066e-09	1.49972e+19	5.57518e+17
35.2	724729	1.79782e+07	3.01085e-09	1.50055e+19	5.57518e+17
35.22	724014	1.79791e+07	3.01104e-09	1.50138e+19	5.57518e+17
35.24	724718	1.79784e+07	3.01124e-09	1.5022e+19	5.57518e+17
35.26	724277	1.79789e+07	3.01143e-09	1.50303e+19	5.57518e+17
35.28	724723	1.79786e+07	3.01163e-09	1.50386e+19	5.57518e+17
35.3	724514	1.79789e+07	3.01182e-09	1.50469e+19	5.57519e+17
35.32	724753	1.79787e+07	3.01202e-09	1.50552e+19	5.57519e+17
35.34	724659	1.79789e+07	3.01221e-09	1.50635e+19	5.57519e+17
35.36	724514	1.79791e+07	3.01241e-09	1.50717e+19	5.57519e+17
35.38	724589	1.79791e+07	3.0126e-09	1.508e+19	5.57519e+17
35.4	724979	1.79788e+07	3.0128e-09	1.50883e+19	5.57519e+17
35.42	725250	1.79786e+07	3.01299e-09	1.50966e+19	5.57519e+17
35.44	724150	1.79798e+07	3.01318e-09	1.51049e+19	5.57519e+17
35.46	725028	1.7979e+07	3.01338e-09	1.51132e+19	5.57519e+17
35.48	723945	1.79802e+07	3.01357e-09	1.51214e+19	5.57519e+17
35.5	724527	1.79796e+07	3.01377e-09	1.51297e+19	5.5752e+17
35.52	724683	1.79795e+07	3.01396e-09	1.5138e+19	5.5752e+17
35.54	724650	1.79797e+07	3.01416e-09	1.51463e+19	5.5752e+17
35.56	724590	1.79798e+07	3.01435e-09	1.51546e+19	5.5752e+17
35.58	724255	1.79802e+07	3.01455e-09	1.51628e+19	5.5752e+17
35.6	723864	1.79807e+07	3.01474e-09	1.51711e+19	5.5752e+17
35.62	725327	1.79793e+07	3.01494e-09	1.51794e+19	5.5752e+17
35.64	723888	1.79808e+07	3.01513e-09	1.51877e+19	5.5752e+17
35.66	724456	1.79803e+07	3.01533e-09	1.5196e+19	5.5752e+17
35.68	724574	1.79803e+07	3.01552e-09	1.52042e+19	5.5752e+17
35.7	724171	1.79808e+07	3.01572e-09	1.52125e+19	5.5752e+17
35.72	723866	1.79812e+07	3.01591e-09	1.52208e+19	5.57521e+17
35.74	724061	1.79811e+07	3.01611e-09	1.52291e+19	5.57521e+17
35.76	725195	1.798e+07	3.0163e-09	1.52374e+19	5.57521e+17
35.78	724678	1.79806e+07	3.0165e-09	1.52456e+19	5.57521e+17
35.8	724709	1.79806e+07	3.01669e-09	1.52539e+19	5.57521e+17
35.82	724604	1.79808e+07	3.01689e-09	1.52622e+19	5.57521e+17
35.84	724397	1.79811e+07	3.01708e-09	1.52705e+19	5.57521e+17
35.86	724877	1.79807e+07	3.01728e-09	1.52787e+19	5.57521e+17
35.88	724111	1.79815e+07	3.01747e-09	1.5287e+19	5.57521e+17
35.9	724301	1.79814e+07	3.01767e-09	1.52953e+19	5.57521e+17
35.92	724497	1.79813e+07	3.01786e-09	1.53036e+19	5.57521e+17
35.94	724840	1.7981e+07	3.01806e-09	1.53118e+19	5.57522e+17
35.96	724268	1.79817e+07	3.01825e-09	1.53201e+19	5.57522e+17
35.98	724546	1.79815e+07	3.01845e-09	1.53284e+19	5.57522e+17
36	724359	1.79818e+07	3.01864e-09	1.53367e+19	5.57522e+17
36.02	724600	1.79816e+07	3.01884e-09	1.53449e+19	5.57522e+17
36.04	724813	1.79815e+07	3.01903e-09	1.53532e+19	5.57522e+17
36.06	724087	1.79823e+07	3.01923e-09	1.53615e+19	5.57522e+17
36.08	724741	1.79817e+07	3.01942e-09	1.53698e+19	5.57522e+17
36.1	724527	1.7982e+07	3.01962e-09	1.5378e+19	5.57522e+17
36.12	724658	1.79819e+07	3.01981e-09	1.53863e+19	5.57522e+17
36.14	724276	1.79824e+07	3.02001e-09	1.53946e+19	5.57522e+17
36.16	724414	1.79823e+07	3.0202e-09	1.54029e+19	5.57522e+17
36.18	724537	1.79823e+07	3.0204e-09	1.54111e+19	5.57522e+17
36.2	724777	1.79821e+07	3.02059e-09	1.54194e+19	5.57523e+17
36.22	724556	1.79824e+07	3.02079e-09	1.54277e+19	5.57523e+17
36.24	724891	1.79822e+07	3.02099e-09	1.54359e+19	5.57523e+17
36.26	723901	1.79833e+07	3.02118e-09	1.54442e+19	5.57523e+17
36.28	724143	1.79831e+07	3.02138e-09	1.54525e+19	5.57523e+17
36.3	724314	1.7983e+07	3.02157e-09	1.54608e+19	5.57523e+17
36.32	723925	1.79835e+07	3.02177e-09	1.5469e+19	5.57523e+17
36.34	725036	1.79824e+07	3.02196e-09	1.54773e+19	5.57523e+17
36.36	724506	1.7983e+07	3.02216e-09	1.54856e+19	5.57523e+17
36.38	724818	1.79828e+07	3.02235e-09	1.54938e+19	5.57523e+17
36.4	724536	1.79831e+07	3.02255e-09	1.55021e+19	5.57523e+17
36.42	724255	1.79835e+07	3.02274e-09	1.55104e+19	5.57523e+17
36.44	724232	1.79836e+07	3.02294e-09	1.55186e+19	5.57523e+17
36.46	724452	1.79835e+07	3.02314e-09	1.55269e+19	5.57524e+17
36.48	724464	1.79835e+07	3.02333e-09	1.55352e+19	5.57524e+17
36.5	724709	1.79834e+07	3.02353e-09	1.55434e+19	5.57524e+17
36.52	723989	1.79842e+07	3.02372e-09	1.55517e+19	5.57524e+17
36.54	725049	1.79832e+07	3.02392e-09	1.556e+19	5.57524e+17
36.56	724581	1.79837e+07	3.02411e-09	1.55682e+19	5.57524e+17
36.58	723830	1.79846e+07	3.02431e-09	1.55765e+19	5.57524e+17
36.6	723963	1.79845e+07	3.02451e-09	1.55848e+19	5.57524e+17
36.62	724432	1.79841e+07	3.0247e-09	1.5593e+19	5.57524e+17
36.64	724989	1.79836e+07	3.0249e-09	1.56013e+19	5.57524e+17
36.66	724361	1.79843e+07	3.02509e-09	1.56096e+19	5.57524e+17
36.68	724686	1.79841e+07	3.02529e-09	1.56178e+19	5.57524e+17
36.7	724494	1.79844e+07	3.02548e-09	1.56261e+19	5.57524e+17
36.72	724475	1.79845e+07	3.02568e-09	1.56344e+19	5.57524e+17
36.74	724198	1.79848e+07	3.02588e-09	1.56426e+19	5.57525e+17
36.76	724329	1.79848e+07	3.02607e-09	1.56509e+19	5.57525e+17
36.78	723655	1.79855e+07	3.02627e-09	1.56592e+19	5.57525e+17
36.8	724603	1.79846e+07	3.02646e-09	1.56674e+19	5.57525e+17
36.82	724418	1.79849e+07	3.02666e-09	1.56757e+19	5.57525e+17
36.84	724884	1.79845e+07	3.02686e-09	1.5684e+19	5.57525e+17
36.86	723910	1.79856e+07	3.02705e-09	1.56922e+19	5.57525e+17
36.88	724443	1.79851e+07	3.02725e-09	1.57005e+19	5.57525e+17
36.9	724419	1.79852e+07	3.02744e-09	1.57087e+19	5.57525e+17
36.92	723918	1.79858e+07	3.02764e-09	1.5717e+19	5.57525e+17
36.94	724658	1.79851e+07	3.02784e-09	1.57253e+19	5.57525e+17
36.96	724004	1.79859e+07	3.02803e-09	1.57335e+19	5.57525e+17
36.98	724166	1.79858e+07	3.02823e-09	1.57418e+19	5.57525e+17
37	724207	1.79858e+07	3.02842e-09	1.57501e+19	5.57525e+17
37.02	724477	1.79856e+07	3.02862e-09	1.57583e+19	5.57525e+17
37.04	724233	1.7986e+07	3.02882e-09	1.57666e+19	5.57525e+17
37.06	724563	1.79857e+07	3.02901e-09	1.57748e+19	5.57526e+17
37.08	724169	1.79862e+07	3.02921e-09	1.57831e+19	5.57526e+17
37.1	723897	1.79865e+07	3.02941e-09	1.57914e+19	5.57526e+17
37.12	724300	1.79862e+07	3.0296e-09	1.57996e+19	5.57526e+17
37.14	724363	1.79862e+07	3.0298e-09	1.58079e+19	5.57526e+17
37.16	724106	1.79866e+07	3.02999e-09	1.58161e+19	5.57526e+17
37.18	724333	1.79864e+07	3.03019e-09	1.58244e+19	5.57526e+17
37.2	724381	1.79864e+07	3.03039e-09	1.58327e+19	5.57526e+17
37.22	723715	1.79872e+07	3.03058e-09	1.58409e+19	5.57526e+17
37.24	724203	1.79868e+07	3.03078e-09	1.58492e+19	5.57526e+17
37.26	724541	1.79865e+07	3.03098e-09	1.58574e+19	5.57526e+17
37.28	724391	1.79867e+07	3.03117e-09	1.58657e+19	5.57526e+17
37.3	724574	1.79866e+07	3.03137e-09	1.58739e+19	5.57526e+17
37.32	724417	1.79869e+07	3.03157e-09	1.58822e+19	5.57526e+17
37.34	724449	1.79869e+07	3.03176e-09	1.58905e+19	5.57526e+17
37.36	724728	1.79867e+07	3.03196e-09	1.58987e+19	5.57526e+17
37.38	724454	1.79871e+07	3.03216e-09	1.5907e+19	5.57526e+17
37.4	724136	1.79875e+07	3.03235e-09	1.59152e+19	5.57526e+17
37.42	724460	1.79872e+07	3.03255e-09	1.59235e+19	5.57527e+17
37.44	723697	1.79881e+07	3.03274e-09	1.59317e+19	5.57527e+17
37.46	724145	1.79877e+07	3.03294e-09	1.594e+19	5.57527e+17
37.48	725037	1.79869e+07	3.03314e-09	1.59482e+19	5.57527e+17
37.5	724639	1.79873e+07	3.03333e-09	1.59565e+19	5.57527e+17
37.52	724489	1.79876e+07	3.03353e-09	1.59648e+19	5.57527e+17
37.54	724072	1.79881e+07	3.03373e-09	1.5973e+19	5.57527e+17
37.56	724282	1.79879e+07	3.03392e-09	1.59813e+19	5.57527e+17
37.58	724842	1.79874e+07	3.03412e-09	1.59895e+19	5.57527e+17
37.6	724355	1.7988e+07	3.03432e-09	1.59978e+19	5.57527e+17
37.62	724100	1.79884e+07	3.03451e-09	1.6006e+19	5.57527e+17
37.64	724351	1.79882e+07	3.03471e-09	1.60143e+19	5.57527e+17
37.66	724361	1.79883e+07	3.03491e-09	1.60225e+19	5.57527e+17
37.68	724405	1.79883e+07	3.03511e-09	1.60308e+19	5.57527e+17
37.7	725041	1.79877e+07	3.0353e-09	1.6039e+19	5.57527e+17
37.72	724259	1.79886e+07	3.0355e-09	1.60473e+19	5.57527e+17
37.74	724300	1.79886e+07	3.0357e-09	1.60555e+19	5.57527e+17
37.76	724321	1.79887e+07	3.03589e-09	1.60638e+19	5.57527e+17
37.78	723598	1.79895e+07	3.03609e-09	1.6072e+19	5.57527e+17
37.8	724309	1.79889e+07	3.03629e-09	1.60803e+19	5.57528e+17
37.82	724080	1.79892e+07	3.03648e-09	1.60885e+19	5.57528e+17
37.84	724356	1.7989e+07	3.03668e-09	1.60968e+19	5.57528e+17
37.86	723935	1.79895e+07	3.03688e-09	1.6105e+19	5.57528e+17
37.88	723757	1.79897e+07	3.03707e-09	1.61133e+19	5.57528e+17
37.9	724339	1.79892e+07	3.03727e-09	1.61215e+19	5.57528e+17
37.92	724418	1.79892e+07	3.03747e-09	1.61298e+19	5.57528e+17
37.94	724362	1.79893e+07	3.03767e-09	1.6138e+19	5.57528e+17
37.96	724517	1.79893e+07	3.03786e-09	1.61463e+19	5.57528e+17
37.98	724590	1.79893e+07	3.03806e-09	1.61545e+19	5.57528e+17
38	723941	1.799e+07	3.03826e-09	1.61628e+19	5.57528e+17
38.02	724363	1.79897e+07	3.03845e-09	1.6171e+19	5.57528e+17
38.04	723632	1.79905e+07	3.03865e-09	1.61793e+19	5.57528e+17
38.06	724703	1.79895e+07	3.03885e-09	1.61875e+19	5.57528e+17
38.08	724359	1.79899e+07	3.03905e-09	1.61958e+19	5.57528e+17
38.1	724752	1.79896e+07	3.03924e-09	1.6204e+19	5.57528e+17
38.12	724284	1.79901e+07	3.03944e-09	1.62123e+19	5.57528e+17
38.14	724161	1.79903e+07	3.03964e-09	1.62205e+19	5.57528e+17
38.16	724108	1.79905e+07	3.03983e-09	1.62287e+19	5.57528e+17
38.18	724367	1.79903e+07	3.04003e-09	1.6237e+19	5.57528e+17
38.2	724376	1.79904e+07	3.04023e-09	1.62452e+19	5.57528e+17
38.22	724211	1.79906e+07	3.04043e-09	1.62535e+19	5.57528e+17
38.24	724307	1.79906e+07	3.04062e-09	1.62617e+19	5.57529e+17
38.26	724255	1.79907e+07	3.04082e-09	1.627e+19	5.57529e+17
38.28	723877	1.79912e+07	3.04102e-09	1.62782e+19	5.57529e+17
38.3	724418	1.79907e+07	3.04122e-09	1.62865e+19	5.57529e+17
38.32	723992	1.79912e+07	3.04141e-09	1.62947e+19	5.57529e+17
38.34	724409	1.79909e+07	3.04161e-09	1.63029e+19	5.57529e+17
38.36	724216	1.79911e+07	3.04181e-09	1.63112e+19	5.57529e+17
38.38	724253	1.79912e+07	3.04201e-09	1.63194e+19	5.57529e+17
38.4	723906	1.79916e+07	3.0422e-09	1.63277e+19	5.57529e+17
38.42	723995	1.79916e+07	3.0424e-09	1.63359e+19	5.57529e+17
38.44	724195	1.79915e+07	3.0426e-09	1.63442e+19	5.57529e+17
38.46	724363	1.79914e+07	3.0428e-09	1.63524e+19	5.57529e+17
38.48	724115	1.79917e+07	3.04299e-09	1.63606e+19	5.57529e+17
38.5	724484	1.79914e+07	3.04319e-09	1.63689e+19	5.57529e+17
38.52	723746	1.79923e+07	3.04339e-09	1.63771e+19	5.57529e+17
38.54	724097	1.7992e+07	3.04359e-09	1.63854e+19	5.57529e+17
38.56	724203	1.79919e+07	3.04378e-09	1.63936e+19	5.57529e+17
38.58	724307	1.79919e+07	3.04398e-09	1.64018e+19	5.57529e+17
38.6	724286	1.7992e+07	3.04418e-09	1.64101e+19	5.57529e+17
38.62	724200	1.79922e+07	3.04438e-09	1.64183e+19	5.57529e+17
38.64	724448	1.7992e+07	3.04458e-09	1.64266e+19	5.57529e+17
38.66	724250	1.79923e+07	3.04477e-09	1.64348e+19	5.57529e+17
38.68	723733	1.79929e+07	3.04497e-09	1.6443e+19	5.57529e+17
38.7	724465	1.79922e+07	3.04517e-09	1.64513e+19	5.57529e+17
38.72	724229	1.79925e+07	3.04537e-09	1.64595e+19	5.57529e+17
38.74	724204	1.79926e+07	3.04556e-09	1.64678e+19	5.5753e+17
38.76	724352	1.79926e+07	3.04576e-09	1.6476e+19	5.5753e+17
38.78	723693	1.79933e+07	3.04596e-09	1.64842e+19	5.5753e+17
38.8	724607	1.79925e+07	3.04616e-09	1.64925e+19	5.5753e+17
38.82	724298	1.79929e+07	3.04636e-09	1.65007e+19	5.5753e+17
38.84	723401	1.79939e+07	3.04655e-09	1.65089e+19	5.5753e+17
38.86	724214	1.79931e+07	3.04675e-09	1.65172e+19	5.5753e+17
38.88	723729	1.79937e+07	3.04695e-09	1.65254e+19	5.5753e+17
38.9	724306	1.79932e+07	3.04715e-09	1.65337e+19	5.5753e+17
38.92	723902	1.79937e+07	3.04735e-09	1.65419e+19	5.5753e+17
38.94	724302	1.79933e+07	3.04754e-09	1.65501e+19	5.5753e+17
38.96	723777	1.79939e+07	3.04774e-09	1.65584e+19	5.5753e+17
38.98	724169	1.79936e+07	3.04794e-09	1.65666e+19	5.5753e+17
39	723801	1.79941e+07	3.04814e-09	1.65748e+19	5.5753e+17
39.02	724165	1.79938e+07	3.04834e-09	1.65831e+19	5.5753e+17
39.04	723875	1.79941e+07	3.04853e-09	1.65913e+19	5.5753e+17
39.06	724370	1.79937e+07	3.04873e-09	1.65995e+19	5.5753e+17
39.08	724112	1.79941e+07	3.04893e-09	1.66078e+19	5.5753e+17
39.1	724287	1.7994e+07	3.04913e-09	1.6616e+19	5.5753e+17
39.12	723371	1.7995e+07	3.04933e-09	1.66242e+19	5.5753e+17
39.14	723672	1.79947e+07	3.04953e-09	1.66325e+19	5.5753e+17
39.16	724048	1.79944e+07	3.04972e-09	1.66407e+19	5.5753e+17
39.18	724149	1.79944e+07	3.04992e-09	1.66489e+19	5.5753e+17
39.2	724248	1.79944e+07	3.05012e-09	1.66572e+19	5.5753e+17
39.22	724791	1.79939e+07	3.05032e-09	1.66654e+19	5.5753e+17
39.24	723655	1.79952e+07	3.05052e-09	1.66736e+19	5.5753e+17
39.26	724487	1.79944e+07	3.05072e-09	1.66819e+19	5.5753e+17
39.28	724883	1.7994e+07	3.05091e-09	1.66901e+19	5.5753e+17
39.3	724671	1.79943e+07	3.05111e-09	1.66983e+19	5.5753e+17
39.32	724787	1.79943e+07	3.05131e-09	1.67065e+19	5.57531e+17
39.34	724800	1.79944e+07	3.05151e-09	1.67148e+19	5.57531e+17
39.36	723755	1.79955e+07	3.05171e-09	1.6723e+19	5.57531e+17
39.38	724436	1.79949e+07	3.05191e-09	1.67312e+19	5.57531e+17
39.4	724111	1.79953e+07	3.0521e-09	1.67395e+19	5.57531e+17
39.42	724151	1.79953e+07	3.0523e-09	1.67477e+19	5.57531e+17
39.44	724098	1.79955e+07	3.0525e-09	1.67559e+19	5.57531e+17
39.46	724138	1.79955e+07	3.0527e-09	1.67641e+19	5.57531e+17
39.48	724578	1.79951e+07	3.0529e-09	1.67724e+19	5.57531e+17
39.5	724397	1.79954e+07	3.0531e-09	1.67806e+19	5.57531e+17
39.52	724222	1.79957e+07	3.0533e-09	1.67888e+19	5.57531e+17
39.54	723883	1.79961e+07	3.05349e-09	1.67971e+19	5.57531e+17
39.56	724206	1.79958e+07	3.05369e-09	1.68053e+19	5.57531e+17
39.58	724111	1.7996e+07	3.05389e-09	1.68135e+19	5.57531e+17
39.6	724073	1.79961e+07	3.05409e-09	1.68217e+19	5.57531e+17
39.62	724020	1.79963e+07	3.05429e-09	1.683e+19	5.57531e+17
39.64	724211	1.79961e+07	3.05449e-09	1.68382e+19	5.57531e+17
39.66	724310	1.79961e+07	3.05469e-09	1.68464e+19	5.57531e+17
39.68	723647	1.79969e+07	3.05489e-09	1.68546e+19	5.57531e+17
39.7	724483	1.79961e+07	3.05508e-09	1.68629e+19	5.57531e+17
39.72	724131	1.79965e+07	3.05528e-09	1.68711e+19	5.57531e+17
39.74	724073	1.79967e+07	3.05548e-09	1.68793e+19	5.57531e+17
39.76	723609	1.79972e+07	3.05568e-09	1.68875e+19	5.57531e+17
39.78	724093	1.79968e+07	3.05588e-09	1.68958e+19	5.57531e+17
39.8	723834	1.79972e+07	3.05608e-09	1.6904e+19	5.57531e+17
39.82	724001	1.79971e+07	3.05628e-09	1.69122e+19	5.57531e+17
39.84	724121	1.7997e+07	3.05648e-09	1.69204e+19	5.57531e+17
39.86	724096	1.79971e+07	3.05668e-09	1.69287e+19	5.57531e+17
39.88	724546	1.79967e+07	3.05687e-09	1.69369e+19	5.57531e+17
39.9	724326	1.7997e+07	3.05707e-09	1.69451e+19	5.57531e+17
39.92	724159	1.79973e+07	3.05727e-09	1.69533e+19	5.57531e+17
39.94	724469	1.7997e+07	3.05747e-09	1.69615e+19	5.57531e+17
39.96	724409	1.79972e+07	3.05767e-09	1.69698e+19	5.57531e+17
[truncated: 43,004 more rows]

## Sheet: Fig3b
t[ns]	Ng[cm-3]	φ[cm-3]	NSA[cm-3]
470015	1.43347e+20	346833298710340	5.07035e+17
470015	1.43346e+20	353369698696688	5.06546e+17
470015	1.43344e+20	360090094044302	5.06048e+17
470015	1.43343e+20	367001390131315	5.0554e+17
470015	1.43341e+20	374110816860209	5.05024e+17
470015	1.4334e+20	381425946848292	5.04498e+17
470015	1.43339e+20	388954715135825	5.03962e+17
470015	1.43337e+20	396705439886731	5.03417e+17
470015	1.43336e+20	404686844795444	5.0286e+17
470015	1.43334e+20	412908082808040	5.02294e+17
470015	1.43332e+20	421378761464589	5.01716e+17
470015	1.43331e+20	430108970230310	5.01127e+17
470015	1.43329e+20	439109309386072	5.00527e+17
470015	1.43328e+20	448390921346332	4.99915e+17
470015	1.43326e+20	457965523812228	4.9929e+17
470015	1.43324e+20	467845445723514	4.98653e+17
470015	1.43322e+20	478043665401945	4.98003e+17
470015	1.4332e+20	488573851934263	4.97339e+17
470015	1.43319e+20	499450409174813	4.96662e+17
470015	1.43317e+20	510688523512821	4.95971e+17
470015	1.43315e+20	522304214776125	4.95265e+17
470015	1.43313e+20	534314391528004	4.94543e+17
470015	1.43311e+20	546736910125238	4.93807e+17
470015	1.43309e+20	559590638923608	4.93054e+17
470015	1.43306e+20	572895527004016	4.92284e+17
470016	1.43304e+20	586672678955205	4.91497e+17
470016	1.43302e+20	600944435102435	4.90693e+17
470016	1.433e+20	615734458852443	4.8987e+17
470016	1.43297e+20	631067830860557	4.89029e+17
470016	1.43295e+20	646971151037979	4.88167e+17
470016	1.43293e+20	663472649603810	4.87286e+17
470016	1.4329e+20	680602306951593	4.86383e+17
470016	1.43287e+20	698391984598588	4.85459e+17
470016	1.43285e+20	716875566814115	4.84512e+17
470016	1.43282e+20	736089115559055	4.83542e+17
470016	1.43279e+20	756071038463761	4.82548e+17
470016	1.43276e+20	776862272871167	4.81529e+17
470016	1.43273e+20	798506485859945	4.80484e+17
470016	1.4327e+20	821050293753094	4.79412e+17
470016	1.43267e+20	844543501289995	4.78312e+17
470016	1.43264e+20	869039364559356	4.77183e+17
470016	1.4326e+20	894594878225918	4.76023e+17
470016	1.43257e+20	921271091890226	4.74832e+17
470016	1.43254e+20	949133456601265	4.73609e+17
470016	1.4325e+20	978252207287352	4.72352e+17
470016	1.43246e+20	1008702782791950	4.71059e+17
470016	1.43242e+20	1040566290366080	4.69729e+17
470016	1.43238e+20	1073930017824970	4.68361e+17
470016	1.43234e+20	1108887999864960	4.66953e+17
470016	1.4323e+20	1145541646128700	4.65503e+17
470016	1.43225e+20	1184000436173510	4.6401e+17
470016	1.43221e+20	1224382692838530	4.62471e+17
470016	1.43216e+20	1266816440559580	4.60885e+17
470016	1.43211e+20	1311440363115300	4.59249e+17
470016	1.43206e+20	1358404870039220	4.57561e+17
470016	1.43201e+20	1407873290026380	4.55818e+17
470016	1.43196e+20	1460023204275500	4.54019e+17
470016	1.4319e+20	1515047943226940	4.52159e+17
470016	1.43184e+20	1573158264765370	4.50237e+17
470016	1.43178e+20	1634584244297340	4.4825e+17
470016	1.43172e+20	1699577401894120	4.46193e+17
470016	1.43165e+20	1768413106402270	4.44064e+17
470016	1.43159e+20	1841393291721160	4.41858e+17
470016	1.43151e+20	1918849538219610	4.39573e+17
470016	1.43144e+20	2001146568657770	4.37202e+17
470016	1.43136e+20	2088686229588000	4.34743e+17
470016	1.43128e+20	2181912029485200	4.3219e+17
470016	1.4312e+20	2281314325186910	4.29537e+17
470016	1.43111e+20	2387436265702840	4.2678e+17
470016	1.43102e+20	2500880612496630	4.23912e+17
470016	1.43092e+20	2622317594022150	4.20927e+17
470016	1.43082e+20	2752493963118660	4.17819e+17
470016	1.43071e+20	2892243479587170	4.14578e+17
470016	1.4306e+20	3042499061837560	4.11199e+17
470016	1.43048e+20	3204306924724480	4.07671e+17
470016	1.43036e+20	3378843059889500	4.03986e+17
470017	1.43023e+20	3567432517238740	4.00135e+17
470017	1.43009e+20	3771572013761430	3.96105e+17
470017	1.42994e+20	3992956542390600	3.91886e+17
470017	1.42979e+20	4233510767073480	3.87465e+17
470017	1.42962e+20	4495426204962490	3.82829e+17
470017	1.42945e+20	4781205384683670	3.77962e+17
470017	1.42926e+20	5093714491709210	3.7285e+17
470017	1.42906e+20	5436246321787380	3.67475e+17
470017	1.42885e+20	5812595856754700	3.61819e+17
470017	1.42862e+20	6227151287587940	3.55861e+17
470017	1.42838e+20	6685004078478640	3.49581e+17
470017	1.42812e+20	7192082518570300	3.42956e+17
470017	1.42784e+20	7755314391654660	3.3596e+17
470017	1.42753e+20	8382825872832100	3.28567e+17
470017	1.42721e+20	9084185583401350	3.20749e+17
470017	1.42685e+20	9870705215945540	3.12476e+17
470017	1.42646e+20	1.07558e+16	3.03715e+17
470017	1.42604e+20	1.17555e+16	2.94435e+17
470017	1.42557e+20	1.28889e+16	2.84601e+17
470017	1.42507e+20	1.41791e+16	2.74178e+17
470017	1.42451e+20	1.56538e+16	2.63134e+17
470017	1.42389e+20	1.73467e+16	2.51435e+17
470017	1.4232e+20	1.92988e+16	2.39053e+17
470017	1.42243e+20	2.15599e+16	2.25966e+17
470017	1.42157e+20	2.41913e+16	2.12162e+17
470017	1.42061e+20	2.72683e+16	1.97642e+17
470017	1.41952e+20	3.08835e+16	1.82428e+17
470017	1.41829e+20	3.51509e+16	1.66569e+17
470017	1.41688e+20	4.02112e+16	1.50148e+17
470017	1.41527e+20	4.62373e+16	1.33298e+17
470017	1.41341e+20	5.34412e+16	1.16204e+17
470017	1.41126e+20	6.20806e+16	9.91186e+16
470017	1.40876e+20	7.24663e+16	8.23612e+16
470017	1.40585e+20	8.49668e+16	6.63158e+16
470017	1.40243e+20	1.00011e+17	5.14108e+16
470017	1.39841e+20	1.18087e+17	3.80803e+16
470017	1.39367e+20	1.3973e+17	2.6706e+16
470017	1.38808e+20	1.65502e+17	1.75461e+16
470017	1.38148e+20	1.95971e+17	1.06694e+16
470017	1.37372e+20	2.31666e+17	5923365301816910
470017	1.36462e+20	2.73043e+17	2958086160973140
470017	1.35399e+20	3.2043e+17	1308193008354830
470017	1.34165e+20	3.73973e+17	504555123177979
470017	1.32745e+20	4.33558e+17	167727259027586
470017	1.31123e+20	4.98731e+17	4.82042e+13
470017	1.29289e+20	5.68605e+17	1.27517e+13
470017	1.27241e+20	6.41788e+17	3.96982e+12
470017	1.2498e+20	7.16349e+17	2.06681e+12
470017	1.22519e+20	7.89846e+17	1.61703e+12
470018	1.19879e+20	8.59444e+17	1.43942e+12
470018	1.17091e+20	9.22103e+17	1.3262e+12
470018	1.14192e+20	9.74847e+17	1.2445e+12
470018	1.11229e+20	1.01506e+18	1.18718e+12
470018	1.08247e+20	1.04075e+18	1.15095e+12
470018	1.05296e+20	1.0508e+18	1.13368e+12
470018	1.02419e+20	1.04503e+18	1.134e+12
470018	9.96565e+19	1.02421e+18	1.15117e+12
470018	9.70393e+19	9.89901e+17	1.18496e+12
470018	9.4591e+19	9.4426e+17	1.23564e+12
470018	9.2327e+19	8.89792e+17	1.30392e+12
470018	9.02548e+19	8.29099e+17	1.3909e+12
470018	8.83753e+19	7.64679e+17	1.49808e+12
470018	8.66844e+19	6.98775e+17	1.62736e+12
470018	8.51738e+19	6.33279e+17	1.78101e+12
470018	8.38325e+19	5.69701e+17	1.96166e+12
470018	8.26477e+19	5.09167e+17	2.17235e+12
470018	8.1606e+19	4.5245e+17	2.41646e+12
470018	8.06937e+19	4.00023e+17	2.69771e+12
470018	7.98973e+19	3.52112e+17	3.02018e+12
470018	7.92041e+19	3.08747e+17	3.38823e+12
470018	7.86023e+19	2.69817e+17	3.80647e+12
470018	7.80809e+19	2.35112e+17	4.27974e+12
470018	7.76299e+19	2.04356e+17	4.81301e+12
470018	7.72405e+19	1.77238e+17	5.41131e+12
470018	7.69046e+19	1.53431e+17	6.07967e+12
470018	7.66152e+19	1.32606e+17	6.823e+12
470018	7.63662e+19	1.14449e+17	7.64601e+12
470018	7.61521e+19	9.86598e+16	8.55313e+12
470018	7.59681e+19	8.49612e+16	9.54838e+12
470018	7.581e+19	7.30999e+16	1.06353e+13
470018	7.56744e+19	6.28467e+16	1.18169e+13
470018	7.5558e+19	5.39965e+16	13095646938723
470018	7.54581e+19	4.63667e+16	1.44732e+13
470018	7.53725e+19	3.97958e+16	1.59506e+13
470018	7.52991e+19	3.41421e+16	1.75283e+13
470018	7.52363e+19	2.92813e+16	1.9206e+13
470018	7.51824e+19	2.51049e+16	2.09826e+13
470018	7.51362e+19	2.15186e+16	2.28566e+13
470018	7.50967e+19	1.84405e+16	2.48258e+13
470018	7.50628e+19	1.57997e+16	26887527615973
470018	7.50338e+19	1.35349e+16	2.90386e+13
470018	7.5009e+19	1.15931e+16	3.12757e+13
470018	7.49877e+19	9928697973796780	3.35948e+13
470018	7.49695e+19	8502376103405150	3.59919e+13
470018	7.4954e+19	7280312571800700	3.84629e+13
470018	7.49406e+19	6233427152320490	41003550207451
470018	7.49292e+19	5336734106579110	43609396012291
470018	7.49194e+19	4568777932067930	46276171786452
470018	7.49111e+19	3911143578410870	4.89996e+13
470018	7.49039e+19	3348032153705530	5.17756e+13
470019	7.48978e+19	2865894090375650	5.46001e+13
470019	7.48926e+19	2453112425509750	5.74692e+13
470019	7.48881e+19	2099729746086360	6.03792e+13
470019	7.48842e+19	1797213001394380	6.33268e+13
470019	7.48809e+19	1538251150806270	6.63084e+13
470019	7.48781e+19	1316581174394240	6.93212e+13
470019	7.48757e+19	1126838590509210	7.23621e+13
470019	7.48737e+19	964429093664127	7.54286e+13
470019	7.48719e+19	825418379236205	7.85182e+13
470019	7.48704e+19	706437627808778	8.16285e+13
470019	7.48691e+19	604602440434402	8.47575e+13
470019	7.4868e+19	517443342154204	8.79032e+13
470019	7.48671e+19	442846209341960	9.1064e+13
470019	7.48663e+19	379001222786769	9.42383e+13
470019	7.48656e+19	324359128027796	9.74246e+13
470019	7.4865e+19	277593768626739	100621553682482
470019	7.48645e+19	237569992340863	103828076964389
470019	7.48641e+19	203316167095828	107043084723324
470019	7.48637e+19	174000643470876	110265628008343
470019	7.48634e+19	148911601779501	113494855673287
470019	7.48631e+19	127439795753015	116730005728074
470019	7.48629e+19	109063779646810	119970397085001
470019	7.48627e+19	9.33373e+13	123215421994480
470019	7.48625e+19	7.98783e+13	126464538891632
470019	7.48624e+19	6.83599e+13	129717265926949
470019	7.48623e+19	5.85024e+13	132973174884298
470019	7.48622e+19	5.00662e+13	136231885738408
470019	7.48621e+19	42846473185425	139493061606802
470019	7.4862e+19	3.66678e+13	142756404156802
470019	7.4862e+19	3.13801e+13	146021649527269
470019	7.48619e+19	2.68548e+13	149288564514477
470019	7.48619e+19	2.29821e+13	152556943266779
470019	7.48618e+19	1.96679e+13	155826604175908
470019	7.48618e+19	1.68316e+13	159097387220222
470019	7.48618e+19	1.44043e+13	162369151449578
470019	7.48618e+19	1.2327e+13	165641772870032
470019	7.48617e+19	10549247763036	168915142420781
470019	7.48617e+19	9.02789e+12	172189164304847
470019	7.48617e+19	7.72592e+12	175463754368973
470019	7.48617e+19	6.61171e+12	178738838797584
470019	7.48617e+19	5.65818e+12	182014352819312
470019	7.48617e+19	4.84216e+12	185290239694106
470019	7.48617e+19	4.14382e+12	188566449682252
470019	7.48617e+19	3.54619e+12	191842939266167
470019	7.48617e+19	3.03475e+12	195119670328814
470019	7.48617e+19	2.59707e+12	198396609553215
470019	7.48617e+19	2.22251e+12	201673727811271
470019	7.48617e+19	1.90197e+12	204950999621936
470019	7.48617e+19	1.62765e+12	208228402759715
470020	7.48617e+19	1.3929e+12	211505917784394
470020	7.48617e+19	1.19201e+12	214783527761088
470020	7.48617e+19	1.02008e+12	218061217880737
470020	7.48617e+19	8.72956e+11	221338975260348
470020	7.48617e+19	7.47049e+11	224616788634264
470020	7.48617e+19	6.393e+11	227894648216806
470020	7.48617e+19	5.47092e+11	231172545448517
470020	7.48617e+19	4.68182e+11	234450472907202
470020	7.48618e+19	4.00654e+11	237728424096739
470020	7.48618e+19	3.42865e+11	241006393395537
470020	7.48618e+19	2.93411e+11	244284375878214
470020	7.48618e+19	2.5109e+11	247562367292909
470020	7.48618e+19	2.14873e+11	250840363908264
470020	7.48618e+19	1.8388e+11	254118362512933
470020	7.48618e+19	1.57357e+11	257396360282003
470020	7.48618e+19	1.34659e+11	260674354784645
470020	7.48618e+19	1.15236e+11	263952343909871
470020	7.48618e+19	9.86137e+10	267230325798372
470020	7.48618e+19	8.43891e+10	270508298868529
470020	7.48618e+19	7.22164e+10	273786261713792
470020	7.48618e+19	6.17994e+10	277064213146282
470020	7.48618e+19	5.28849e+10	280342152101782
470020	7.48618e+19	4.52564e+10	283620077689974
470020	7.48618e+19	3.87281e+10	286897989105222
470020	7.48619e+19	3.31416e+10	290175885681864
470020	7.48619e+19	2.83608e+10	293453766809402
