# Supplementary material for: Chip-scale high-peak-power semiconductor/solid-state vertically integrated laser
Source: Nat Commun. 2022 Oct 1;13:5774. doi: 10.1038/s41467-022-33528-x (PMC9526722; doi:10.1038/s41467-022-33528-x)
Supplement: Supplementary file 3 — Source Data [file 41467_2022_33528_MOESM3_ESM.zip › Fig4_source_data.xlsx]

## Sheet: a
	a
	Current (mA)	Average power (mW)
	50	0
	100	0
	150	0
	200	0
	250	0
	260	0
	270	0
	280	0
	290	0
	300	0
	310	2.9
	320	8.1
	330	7.7
	340	10.9
	350	14.3
	360	11.4
	370	12.3
	380	20.6
	390	21.5
	400	22.9
	410	24.9
	420	26.3
	430	27.8
	440	25.4
	450	27.2
	460	31
	470	28.1
	480	27.6
	490	34.2
	500	36.8
	510	37.9
	520	41.2
	530	40.7
	540	42.3
	550	50.8
	560	54.9
	570	50.8
	580	60.9
	590	62.8
	600	67.1

## Sheet: b
	b
	Time (ps)	Power (kW)
	-1200	-0.1
	-1199	-0.096
	-1198	-0.091
	-1197	-0.088
	-1196	-0.083
	-1195	-0.079
	-1194	-0.075
	-1193	-0.071
	-1192	-0.067
	-1191	-0.063
	-1190	-0.06
	-1189	-0.056
	-1188	-0.053
	-1187	-0.049
	-1186	-0.046
	-1185	-0.043
	-1184	-0.04
	-1183	-0.037
	-1182	-0.035
	-1181	-0.031
	-1180	-0.029
	-1179	-0.027
	-1178	-0.025
	-1177	-0.023
	-1176	-0.021
	-1175	-0.019
	-1174	-0.017
	-1173	-0.016
	-1172	-0.015
	-1171	-0.014
	-1170	-0.013
	-1169	-0.012
	-1168	-0.011
	-1167	-0.011
	-1166	-0.01
	-1165	-0.01
	-1164	-0.01
	-1163	-0.01
	-1162	-0.009
	-1161	-0.01
	-1160	-0.011
	-1159	-0.011
	-1158	-0.011
	-1157	-0.012
	-1156	-0.012
	-1155	-0.013
	-1154	-0.013
	-1153	-0.015
	-1152	-0.015
	-1151	-0.016
	-1150	-0.017
	-1149	-0.017
	-1148	-0.019
	-1147	-0.02
	-1146	-0.02
	-1145	-0.021
	-1144	-0.022
	-1143	-0.023
	-1142	-0.023
	-1141	-0.023
	-1140	-0.025
	-1139	-0.025
	-1138	-0.026
	-1137	-0.026
	-1136	-0.026
	-1135	-0.026
	-1134	-0.026
	-1133	-0.026
	-1132	-0.026
	-1131	-0.026
	-1130	-0.025
	-1129	-0.025
	-1128	-0.024
	-1127	-0.023
	-1126	-0.022
	-1125	-0.021
	-1124	-0.02
	-1123	-0.02
	-1122	-0.018
	-1121	-0.016
	-1120	-0.015
	-1119	-0.013
	-1118	-0.011
	-1117	-0.009
	-1116	-0.008
	-1115	-0.006
	-1114	-0.004
	-1113	-0.002
	-1112	0.001
	-1111	0.002
	-1110	0.004
	-1109	0.007
	-1108	0.009
	-1107	0.011
	-1106	0.013
	-1105	0.016
	-1104	0.018
	-1103	0.02
	-1102	0.023
	-1101	0.025
	-1100	0.027
	-1099	0.029
	-1098	0.032
	-1097	0.033
	-1096	0.036
	-1095	0.037
	-1094	0.04
	-1093	0.041
	-1092	0.043
	-1091	0.045
	-1090	0.046
	-1089	0.048
	-1088	0.049
	-1087	0.05
	-1086	0.051
	-1085	0.052
	-1084	0.053
	-1083	0.054
	-1082	0.055
	-1081	0.055
	-1080	0.055
	-1079	0.055
	-1078	0.055
	-1077	0.055
	-1076	0.055
	-1075	0.055
	-1074	0.054
	-1073	0.054
	-1072	0.053
	-1071	0.052
	-1070	0.051
	-1069	0.05
	-1068	0.049
	-1067	0.047
	-1066	0.046
	-1065	0.045
	-1064	0.044
	-1063	0.041
	-1062	0.04
	-1061	0.038
	-1060	0.036
	-1059	0.035
	-1058	0.032
	-1057	0.031
	-1056	0.029
	-1055	0.027
	-1054	0.026
	-1053	0.024
	-1052	0.022
	-1051	0.021
	-1050	0.019
	-1049	0.017
	-1048	0.016
	-1047	0.015
	-1046	0.014
	-1045	0.013
	-1044	0.012
	-1043	0.012
	-1042	0.011
	-1041	0.011
	-1040	0.011
	-1039	0.011
	-1038	0.011
	-1037	0.011
	-1036	0.012
	-1035	0.013
	-1034	0.013
	-1033	0.015
	-1032	0.016
	-1031	0.017
	-1030	0.02
	-1029	0.021
	-1028	0.023
	-1027	0.026
	-1026	0.028
	-1025	0.031
	-1024	0.034
	-1023	0.037
	-1022	0.04
	-1021	0.044
	-1020	0.047
	-1019	0.051
	-1018	0.055
	-1017	0.059
	-1016	0.063
	-1015	0.067
	-1014	0.071
	-1013	0.075
	-1012	0.08
	-1011	0.084
	-1010	0.089
	-1009	0.093
	-1008	0.098
	-1007	0.103
	-1006	0.107
	-1005	0.112
	-1004	0.115
	-1003	0.12
	-1002	0.124
	-1001	0.129
	-1000	0.133
	-999	0.137
	-998	0.141
	-997	0.144
	-996	0.149
	-995	0.152
	-994	0.156
	-993	0.159
	-992	0.162
	-991	0.165
	-990	0.167
	-989	0.17
	-988	0.172
	-987	0.174
	-986	0.176
	-985	0.177
	-984	0.178
	-983	0.18
	-982	0.18
	-981	0.181
	-980	0.181
	-979	0.181
	-978	0.181
	-977	0.18
	-976	0.18
	-975	0.178
	-974	0.177
	-973	0.175
	-972	0.173
	-971	0.171
	-970	0.168
	-969	0.166
	-968	0.163
	-967	0.16
	-966	0.157
	-965	0.153
	-964	0.149
	-963	0.146
	-962	0.142
	-961	0.138
	-960	0.133
	-959	0.128
	-958	0.124
	-957	0.119
	-956	0.114
	-955	0.11
	-954	0.105
	-953	0.1
	-952	0.095
	-951	0.09
	-950	0.085
	-949	0.079
	-948	0.074
	-947	0.07
	-946	0.064
	-945	0.059
	-944	0.055
	-943	0.05
	-942	0.045
	-941	0.04
	-940	0.036
	-939	0.032
	-938	0.028
	-937	0.023
	-936	0.02
	-935	0.016
	-934	0.013
	-933	0.009
	-932	0.006
	-931	0.003
	-930	0.001
	-929	-0.002
	-928	-0.004
	-927	-0.007
	-926	-0.009
	-925	-0.011
	-924	-0.012
	-923	-0.013
	-922	-0.015
	-921	-0.016
	-920	-0.017
	-919	-0.017
	-918	-0.018
	-917	-0.018
	-916	-0.018
	-915	-0.018
	-914	-0.018
	-913	-0.018
	-912	-0.017
	-911	-0.016
	-910	-0.015
	-909	-0.015
	-908	-0.013
	-907	-0.012
	-906	-0.01
	-905	-0.009
	-904	-0.007
	-903	-0.006
	-902	-0.004
	-901	-0.003
	-900	-0.001
	-899	0.001
	-898	0.002
	-897	0.004
	-896	0.006
	-895	0.008
	-894	0.009
	-893	0.011
	-892	0.013
	-891	0.015
	-890	0.016
	-889	0.018
	-888	0.019
	-887	0.02
	-886	0.021
	-885	0.022
	-884	0.023
	-883	0.025
	-882	0.025
	-881	0.026
	-880	0.027
	-879	0.027
	-878	0.027
	-877	0.027
	-876	0.028
	-875	0.027
	-874	0.027
	-873	0.027
	-872	0.026
	-871	0.026
	-870	0.025
	-869	0.024
	-868	0.023
	-867	0.022
	-866	0.021
	-865	0.02
	-864	0.018
	-863	0.017
	-862	0.016
	-861	0.013
	-860	0.012
	-859	0.011
	-858	0.008
	-857	0.007
	-856	0.005
	-855	0.003
	-854	0.001
	-853	-0.001
	-852	-0.003
	-851	-0.004
	-850	-0.007
	-849	-0.009
	-848	-0.011
	-847	-0.013
	-846	-0.015
	-845	-0.017
	-844	-0.019
	-843	-0.021
	-842	-0.023
	-841	-0.025
	-840	-0.026
	-839	-0.027
	-838	-0.029
	-837	-0.031
	-836	-0.032
	-835	-0.033
	-834	-0.035
	-833	-0.035
	-832	-0.036
	-831	-0.037
	-830	-0.037
	-829	-0.038
	-828	-0.038
	-827	-0.038
	-826	-0.038
	-825	-0.038
	-824	-0.038
	-823	-0.038
	-822	-0.037
	-821	-0.037
	-820	-0.036
	-819	-0.036
	-818	-0.035
	-817	-0.033
	-816	-0.032
	-815	-0.031
	-814	-0.03
	-813	-0.028
	-812	-0.026
	-811	-0.023
	-810	-0.022
	-809	-0.02
	-808	-0.017
	-807	-0.015
	-806	-0.012
	-805	-0.01
	-804	-0.007
	-803	-0.004
	-802	-0.002
	-801	0.001
	-800	0.003
	-799	0.006
	-798	0.008
	-797	0.011
	-796	0.014
	-795	0.016
	-794	0.019
	-793	0.021
	-792	0.024
	-791	0.026
	-790	0.029
	-789	0.031
	-788	0.034
	-787	0.036
	-786	0.038
	-785	0.041
	-784	0.043
	-783	0.045
	-782	0.047
	-781	0.049
	-780	0.051
	-779	0.053
	-778	0.055
	-777	0.057
	-776	0.059
	-775	0.06
	-774	0.062
	-773	0.063
	-772	0.065
	-771	0.066
	-770	0.067
	-769	0.069
	-768	0.07
	-767	0.071
	-766	0.073
	-765	0.074
	-764	0.075
	-763	0.076
	-762	0.078
	-761	0.079
	-760	0.08
	-759	0.082
	-758	0.084
	-757	0.085
	-756	0.087
	-755	0.089
	-754	0.09
	-753	0.092
	-752	0.094
	-751	0.096
	-750	0.098
	-749	0.1
	-748	0.103
	-747	0.105
	-746	0.108
	-745	0.11
	-744	0.113
	-743	0.116
	-742	0.119
	-741	0.123
	-740	0.126
	-739	0.13
	-738	0.134
	-737	0.138
	-736	0.143
	-735	0.147
	-734	0.151
	-733	0.157
	-732	0.162
	-731	0.168
	-730	0.173
	-729	0.179
	-728	0.185
	-727	0.192
	-726	0.198
	-725	0.205
	-724	0.212
	-723	0.219
	-722	0.226
	-721	0.235
	-720	0.243
	-719	0.25
	-718	0.258
	-717	0.267
	-716	0.276
	-715	0.284
	-714	0.293
	-713	0.303
	-712	0.312
	-711	0.322
	-710	0.331
	-709	0.341
	-708	0.351
	-707	0.362
	-706	0.372
	-705	0.382
	-704	0.393
	-703	0.403
	-702	0.413
	-701	0.423
	-700	0.434
	-699	0.444
	-698	0.455
	-697	0.465
	-696	0.475
	-695	0.485
	-694	0.495
	-693	0.506
	-692	0.515
	-691	0.526
	-690	0.535
	-689	0.545
	-688	0.555
	-687	0.565
	-686	0.574
	-685	0.583
	-684	0.592
	-683	0.602
	-682	0.61
	-681	0.619
	-680	0.627
	-679	0.635
	-678	0.644
	-677	0.651
	-676	0.659
	-675	0.666
	-674	0.674
	-673	0.681
	-672	0.688
	-671	0.694
	-670	0.701
	-669	0.707
	-668	0.713
	-667	0.718
	-666	0.724
	-665	0.73
	-664	0.736
	-663	0.741
	-662	0.746
	-661	0.751
	-660	0.756
	-659	0.761
	-658	0.766
	-657	0.77
	-656	0.774
	-655	0.779
	-654	0.783
	-653	0.787
	-652	0.79
	-651	0.795
	-650	0.799
	-649	0.802
	-648	0.806
	-647	0.809
	-646	0.813
	-645	0.817
	-644	0.82
	-643	0.824
	-642	0.827
	-641	0.832
	-640	0.835
	-639	0.839
	-638	0.843
	-637	0.847
	-636	0.851
	-635	0.855
	-634	0.859
	-633	0.864
	-632	0.868
	-631	0.873
	-630	0.878
	-629	0.882
	-628	0.887
	-627	0.893
	-626	0.898
	-625	0.903
	-624	0.909
	-623	0.915
	-622	0.921
	-621	0.927
	-620	0.933
	-619	0.94
	-618	0.946
	-617	0.953
	-616	0.96
	-615	0.967
	-614	0.975
	-613	0.983
	-612	0.99
	-611	0.999
	-610	1.007
	-609	1.016
	-608	1.025
	-607	1.034
	-606	1.043
	-605	1.052
	-604	1.062
	-603	1.071
	-602	1.082
	-601	1.091
	-600	1.102
	-599	1.112
	-598	1.123
	-597	1.133
	-596	1.144
	-595	1.155
	-594	1.166
	-593	1.177
	-592	1.189
	-591	1.2
	-590	1.212
	-589	1.224
	-588	1.236
	-587	1.248
	-586	1.26
	-585	1.273
	-584	1.285
	-583	1.298
	-582	1.31
	-581	1.323
	-580	1.336
	-579	1.349
	-578	1.361
	-577	1.375
	-576	1.387
	-575	1.4
	-574	1.414
	-573	1.427
	-572	1.439
	-571	1.453
	-570	1.467
	-569	1.48
	-568	1.492
	-567	1.506
	-566	1.519
	-565	1.532
	-564	1.545
	-563	1.559
	-562	1.573
	-561	1.586
	-560	1.6
	-559	1.613
	-558	1.627
	-557	1.64
	-556	1.654
	-555	1.667
	-554	1.68
	-553	1.694
	-552	1.707
	-551	1.72
	-550	1.733
	-549	1.746
	-548	1.759
	-547	1.772
	-546	1.785
	-545	1.797
	-544	1.809
	-543	1.821
	-542	1.834
	-541	1.847
	-540	1.858
	-539	1.871
	-538	1.882
	-537	1.894
	-536	1.906
	-535	1.917
	-534	1.929
	-533	1.94
	-532	1.951
	-531	1.962
	-530	1.973
	-529	1.984
	-528	1.994
	-527	2.005
	-526	2.015
	-525	2.025
	-524	2.035
	-523	2.045
	-522	2.054
	-521	2.063
	-520	2.072
	-519	2.081
	-518	2.09
	-517	2.099
	-516	2.107
	-515	2.116
	-514	2.124
	-513	2.132
	-512	2.14
	-511	2.149
	-510	2.157
	-509	2.165
	-508	2.173
	-507	2.181
	-506	2.188
	-505	2.196
	-504	2.204
	-503	2.211
	-502	2.219
	-501	2.226
	-500	2.233
	-499	2.24
	-498	2.247
	-497	2.254
	-496	2.261
	-495	2.268
	-494	2.275
	-493	2.282
	-492	2.289
	-491	2.296
	-490	2.304
	-489	2.311
	-488	2.318
	-487	2.326
	-486	2.334
	-485	2.341
	-484	2.349
	-483	2.358
	-482	2.366
	-481	2.375
	-480	2.383
	-479	2.393
	-478	2.402
	-477	2.411
	-476	2.42
	-475	2.43
	-474	2.439
	-473	2.449
	-472	2.46
	-471	2.47
	-470	2.481
	-469	2.491
	-468	2.502
	-467	2.514
	-466	2.525
	-465	2.538
	-464	2.55
	-463	2.563
	-462	2.576
	-461	2.589
	-460	2.603
	-459	2.618
	-458	2.632
	-457	2.647
	-456	2.661
	-455	2.677
	-454	2.692
	-453	2.708
	-452	2.724
	-451	2.741
	-450	2.757
	-449	2.773
	-448	2.791
	-447	2.808
	-446	2.825
	-445	2.842
	-444	2.86
	-443	2.878
	-442	2.896
	-441	2.915
	-440	2.934
	-439	2.953
	-438	2.971
	-437	2.99
	-436	3.009
	-435	3.029
	-434	3.048
	-433	3.069
	-432	3.089
	-431	3.109
	-430	3.129
	-429	3.15
	-428	3.171
	-427	3.191
	-426	3.212
	-425	3.232
	-424	3.253
	-423	3.274
	-422	3.294
	-421	3.316
	-420	3.336
	-419	3.357
	-418	3.378
	-417	3.399
	-416	3.419
	-415	3.441
	-414	3.461
	-413	3.482
	-412	3.505
	-411	3.526
	-410	3.548
	-409	3.57
	-408	3.592
	-407	3.613
	-406	3.635
	-405	3.657
	-404	3.679
	-403	3.7
	-402	3.722
	-401	3.743
	-400	3.765
	-399	3.787
	-398	3.809
	-397	3.83
	-396	3.852
	-395	3.873
	-394	3.894
	-393	3.916
	-392	3.937
	-391	3.959
	-390	3.981
	-389	4.004
	-388	4.026
	-387	4.048
	-386	4.07
	-385	4.092
	-384	4.114
	-383	4.137
	-382	4.16
	-381	4.183
	-380	4.206
	-379	4.229
	-378	4.252
	-377	4.276
	-376	4.299
	-375	4.323
	-374	4.347
	-373	4.371
	-372	4.394
	-371	4.419
	-370	4.443
	-369	4.467
	-368	4.491
	-367	4.516
	-366	4.541
	-365	4.566
	-364	4.592
	-363	4.618
	-362	4.645
	-361	4.671
	-360	4.698
	-359	4.725
	-358	4.753
	-357	4.78
	-356	4.809
	-355	4.836
	-354	4.864
	-353	4.893
	-352	4.922
	-351	4.95
	-350	4.979
	-349	5.009
	-348	5.038
	-347	5.068
	-346	5.097
	-345	5.128
	-344	5.158
	-343	5.188
	-342	5.219
	-341	5.249
	-340	5.28
	-339	5.312
	-338	5.344
	-337	5.376
	-336	5.408
	-335	5.44
	-334	5.472
	-333	5.506
	-332	5.539
	-331	5.573
	-330	5.606
	-329	5.64
	-328	5.674
	-327	5.709
	-326	5.743
	-325	5.778
	-324	5.812
	-323	5.848
	-322	5.883
	-321	5.918
	-320	5.953
	-319	5.989
	-318	6.024
	-317	6.06
	-316	6.096
	-315	6.133
	-314	6.169
	-313	6.207
	-312	6.245
	-311	6.283
	-310	6.321
	-309	6.36
	-308	6.398
	-307	6.437
	-306	6.476
	-305	6.515
	-304	6.554
	-303	6.593
	-302	6.633
	-301	6.672
	-300	6.713
	-299	6.753
	-298	6.793
	-297	6.834
	-296	6.875
	-295	6.916
	-294	6.956
	-293	6.997
	-292	7.038
	-291	7.08
	-290	7.123
	-289	7.164
	-288	7.207
	-287	7.249
	-286	7.292
	-285	7.335
	-284	7.378
	-283	7.421
	-282	7.466
	-281	7.509
	-280	7.554
	-279	7.597
	-278	7.642
	-277	7.686
	-276	7.73
	-275	7.776
	-274	7.82
	-273	7.865
	-272	7.91
	-271	7.955
	-270	8
	-269	8.045
	-268	8.09
	-267	8.136
	-266	8.181
	-265	8.227
	-264	8.272
	-263	8.319
	-262	8.365
	-261	8.412
	-260	8.459
	-259	8.506
	-258	8.552
	-257	8.599
	-256	8.646
	-255	8.693
	-254	8.74
	-253	8.787
	-252	8.834
	-251	8.881
	-250	8.929
	-249	8.976
	-248	9.023
	-247	9.07
	-246	9.117
	-245	9.164
	-244	9.212
	-243	9.259
	-242	9.305
	-241	9.353
	-240	9.401
	-239	9.448
	-238	9.496
	-237	9.544
	-236	9.592
	-235	9.639
	-234	9.687
	-233	9.735
	-232	9.783
	-231	9.832
	-230	9.88
	-229	9.929
	-228	9.977
	-227	10.026
	-226	10.075
	-225	10.124
	-224	10.173
	-223	10.222
	-222	10.272
	-221	10.322
	-220	10.371
	-219	10.421
	-218	10.471
	-217	10.521
	-216	10.571
	-215	10.622
	-214	10.673
	-213	10.724
	-212	10.776
	-211	10.828
	-210	10.88
	-209	10.933
	-208	10.985
	-207	11.039
	-206	11.092
	-205	11.146
	-204	11.199
	-203	11.254
	-202	11.309
	-201	11.364
	-200	11.419
	-199	11.474
	-198	11.53
	-197	11.586
	-196	11.642
	-195	11.698
	-194	11.755
	-193	11.812
	-192	11.869
	-191	11.927
	-190	11.985
	-189	12.044
	-188	12.102
	-187	12.161
	-186	12.221
	-185	12.28
	-184	12.339
	-183	12.4
	-182	12.459
	-181	12.52
	-180	12.58
	-179	12.641
	-178	12.702
	-177	12.764
	-176	12.825
	-175	12.886
	-174	12.948
	-173	13.01
	-172	13.071
	-171	13.133
	-170	13.195
	-169	13.257
	-168	13.318
	-167	13.38
	-166	13.443
	-165	13.504
	-164	13.565
	-163	13.627
	-162	13.688
	-161	13.75
	-160	13.811
	-159	13.873
	-158	13.934
	-157	13.995
	-156	14.056
	-155	14.117
	-154	14.178
	-153	14.238
	-152	14.299
	-151	14.359
	-150	14.42
	-149	14.48
	-148	14.54
	-147	14.599
	-146	14.658
	-145	14.718
	-144	14.777
	-143	14.835
	-142	14.894
	-141	14.952
	-140	15.01
	-139	15.068
	-138	15.126
	-137	15.183
	-136	15.24
	-135	15.297
	-134	15.354
	-133	15.411
	-132	15.466
	-131	15.523
	-130	15.579
	-129	15.635
	-128	15.69
	-127	15.746
	-126	15.802
	-125	15.857
	-124	15.913
	-123	15.968
	-122	16.023
	-121	16.079
	-120	16.133
	-119	16.189
	-118	16.244
	-117	16.3
	-116	16.355
	-115	16.41
	-114	16.464
	-113	16.519
	-112	16.574
	-111	16.628
	-110	16.683
	-109	16.738
	-108	16.793
	-107	16.848
	-106	16.904
	-105	16.961
	-104	17.016
	-103	17.073
	-102	17.13
	-101	17.186
	-100	17.243
	-99	17.3
	-98	17.358
	-97	17.416
	-96	17.474
	-95	17.532
	-94	17.59
	-93	17.649
	-92	17.708
	-91	17.768
	-90	17.826
	-89	17.885
	-88	17.945
	-87	18.005
	-86	18.065
	-85	18.125
	-84	18.186
	-83	18.246
	-82	18.306
	-81	18.366
	-80	18.427
	-79	18.488
	-78	18.549
	-77	18.61
	-76	18.672
	-75	18.733
	-74	18.794
	-73	18.856
	-72	18.918
	-71	18.979
	-70	19.04
	-69	19.102
	-68	19.164
	-67	19.225
	-66	19.286
	-65	19.346
	-64	19.406
	-63	19.465
	-62	19.523
	-61	19.582
	-60	19.64
	-59	19.698
	-58	19.756
	-57	19.813
	-56	19.871
	-55	19.928
	-54	19.984
	-53	20.04
	-52	20.095
	-51	20.15
	-50	20.205
	-49	20.26
	-48	20.314
	-47	20.368
	-46	20.419
	-45	20.472
	-44	20.524
	-43	20.575
	-42	20.626
	-41	20.675
	-40	20.723
	-39	20.771
	-38	20.818
	-37	20.865
	-36	20.911
	-35	20.956
	-34	21.001
	-33	21.044
	-32	21.087
	-31	21.129
	-30	21.17
	-29	21.211
	-28	21.252
	-27	21.291
	-26	21.33
	-25	21.369
	-24	21.407
	-23	21.445
	-22	21.482
	-21	21.519
	-20	21.554
	-19	21.59
	-18	21.625
	-17	21.66
	-16	21.694
	-15	21.727
	-14	21.759
	-13	21.789
	-12	21.819
	-11	21.849
	-10	21.878
	-9	21.907
	-8	21.936
	-7	21.964
	-6	21.993
	-5	22.021
	-4	22.049
	-3	22.076
	-2	22.103
	-0.999999	22.131
	7e-07	22.158
	1	22.185
	2	22.212
	3	22.239
	4	22.266
	5	22.292
	6	22.318
	7	22.345
	8	22.371
	9	22.395
	10	22.421
	11	22.445
	12	22.47
	13	22.494
	14	22.519
	15	22.543
	16	22.567
	17	22.59
	18	22.613
	19	22.635
	20	22.658
	21	22.68
	22	22.703
	23	22.724
	24	22.747
	25	22.769
	26	22.791
	27	22.813
	28	22.834
	29	22.855
	30	22.876
	31	22.897
	32	22.918
	33	22.939
	34	22.958
	35	22.976
	36	22.994
	37	23.009
	38	23.025
	39	23.04
	40	23.055
	41	23.069
	42	23.082
	43	23.095
	44	23.108
	45	23.12
	46	23.131
	47	23.142
	48	23.153
	49	23.162
	50	23.172
	51	23.18
	52	23.188
	53	23.195
	54	23.202
	55	23.208
	56	23.214
	57	23.218
	58	23.222
	59	23.224
	60	23.224
	61	23.224
	62	23.224
	63	23.222
	64	23.22
	65	23.217
	66	23.213
	67	23.207
	68	23.2
	69	23.192
	70	23.184
	71	23.175
	72	23.166
	73	23.154
	74	23.144
	75	23.132
	76	23.119
	77	23.107
	78	23.093
	79	23.078
	80	23.064
	81	23.048
	82	23.032
	83	23.015
	84	22.998
	85	22.978
	86	22.958
	87	22.936
	88	22.913
	89	22.89
	90	22.866
	91	22.842
	92	22.818
	93	22.793
	94	22.766
	95	22.741
	96	22.715
	97	22.688
	98	22.661
	99	22.634
	100	22.606
	101	22.578
	102	22.55
	103	22.521
	104	22.492
	105	22.463
	106	22.434
	107	22.404
	108	22.375
	109	22.343
	110	22.311
	111	22.279
	112	22.247
	113	22.214
	114	22.181
	115	22.148
	116	22.115
	117	22.08
	118	22.045
	119	22.009
	120	21.973
	121	21.936
	122	21.9
	123	21.864
	124	21.827
	125	21.79
	126	21.752
	127	21.714
	128	21.676
	129	21.638
	130	21.599
	131	21.56
	132	21.52
	133	21.481
	134	21.44
	135	21.398
	136	21.356
	137	21.311
	138	21.266
	139	21.22
	140	21.175
	141	21.128
	142	21.081
	143	21.032
	144	20.984
	145	20.935
	146	20.886
	147	20.836
	148	20.785
	149	20.733
	150	20.681
	151	20.629
	152	20.575
	153	20.522
	154	20.466
	155	20.411
	156	20.355
	157	20.299
	158	20.242
	159	20.182
	160	20.123
	161	20.062
	162	20.001
	163	19.939
	164	19.876
	165	19.813
	166	19.749
	167	19.683
	168	19.616
	169	19.548
	170	19.481
	171	19.412
	172	19.343
	173	19.273
	174	19.203
	175	19.132
	176	19.06
	177	18.988
	178	18.915
	179	18.842
	180	18.769
	181	18.694
	182	18.62
	183	18.545
	184	18.47
	185	18.393
	186	18.316
	187	18.237
	188	18.158
	189	18.079
	190	17.998
	191	17.919
	192	17.838
	193	17.757
	194	17.676
	195	17.594
	196	17.512
	197	17.43
	198	17.348
	199	17.265
	200	17.182
	201	17.098
	202	17.015
	203	16.932
	204	16.848
	205	16.764
	206	16.681
	207	16.597
	208	16.512
	209	16.427
	210	16.342
	211	16.257
	212	16.171
	213	16.085
	214	16
	215	15.914
	216	15.828
	217	15.742
	218	15.655
	219	15.568
	220	15.481
	221	15.395
	222	15.307
	223	15.22
	224	15.133
	225	15.046
	226	14.958
	227	14.871
	228	14.784
	229	14.696
	230	14.609
	231	14.522
	232	14.434
	233	14.347
	234	14.26
	235	14.171
	236	14.084
	237	13.996
	238	13.907
	239	13.82
	240	13.731
	241	13.643
	242	13.553
	243	13.465
	244	13.377
	245	13.289
	246	13.2
	247	13.111
	248	13.022
	249	12.934
	250	12.845
	251	12.757
	252	12.668
	253	12.58
	254	12.491
	255	12.403
	256	12.315
	257	12.227
	258	12.139
	259	12.051
	260	11.963
	261	11.875
	262	11.787
	263	11.7
	264	11.612
	265	11.525
	266	11.438
	267	11.351
	268	11.264
	269	11.177
	270	11.091
	271	11.004
	272	10.918
	273	10.832
	274	10.746
	275	10.661
	276	10.575
	277	10.491
	278	10.406
	279	10.321
	280	10.237
	281	10.153
	282	10.069
	283	9.986
	284	9.904
	285	9.821
	286	9.739
	287	9.658
	288	9.577
	289	9.497
	290	9.416
	291	9.336
	292	9.255
	293	9.175
	294	9.096
	295	9.017
	296	8.938
	297	8.859
	298	8.781
	299	8.702
	300	8.624
	301	8.547
	302	8.469
	303	8.392
	304	8.315
	305	8.239
	306	8.163
	307	8.087
	308	8.011
	309	7.936
	310	7.861
	311	7.786
	312	7.712
	313	7.638
	314	7.564
	315	7.49
	316	7.416
	317	7.343
	318	7.271
	319	7.198
	320	7.126
	321	7.054
	322	6.982
	323	6.911
	324	6.839
	325	6.767
	326	6.696
	327	6.624
	328	6.554
	329	6.483
	330	6.413
	331	6.342
	332	6.273
	333	6.202
	334	6.133
	335	6.065
	336	5.996
	337	5.929
	338	5.862
	339	5.795
	340	5.728
	341	5.661
	342	5.595
	343	5.529
	344	5.463
	345	5.398
	346	5.332
	347	5.268
	348	5.202
	349	5.138
	350	5.074
	351	5.01
	352	4.946
	353	4.884
	354	4.821
	355	4.759
	356	4.696
	357	4.636
	358	4.574
	359	4.515
	360	4.456
	361	4.397
	362	4.339
	363	4.281
	364	4.224
	365	4.167
	366	4.111
	367	4.056
	368	4.002
	369	3.947
	370	3.894
	371	3.842
	372	3.789
	373	3.737
	374	3.686
	375	3.635
	376	3.584
	377	3.535
	378	3.486
	379	3.437
	380	3.389
	381	3.342
	382	3.295
	383	3.249
	384	3.203
	385	3.159
	386	3.115
	387	3.074
	388	3.032
	389	2.992
	390	2.951
	391	2.911
	392	2.872
	393	2.833
	394	2.794
	395	2.756
	396	2.718
	397	2.681
	398	2.644
	399	2.607
	400	2.571
	401	2.535
	402	2.5
	403	2.466
	404	2.431
	405	2.397
	406	2.363
	407	2.33
	408	2.297
	409	2.266
	410	2.234
	411	2.204
	412	2.173
	413	2.143
	414	2.113
	415	2.083
	416	2.053
	417	2.026
	418	1.998
	419	1.97
	420	1.943
	421	1.916
	422	1.889
	423	1.863
	424	1.836
	425	1.81
	426	1.784
	427	1.758
	428	1.733
	429	1.708
	430	1.683
	431	1.658
	432	1.634
	433	1.61
	434	1.586
	435	1.563
	436	1.541
	437	1.52
	438	1.499
	439	1.478
	440	1.458
	441	1.438
	442	1.418
	443	1.398
	444	1.379
	445	1.359
	446	1.34
	447	1.321
	448	1.303
	449	1.285
	450	1.267
	451	1.249
	452	1.232
	453	1.215
	454	1.198
	455	1.181
	456	1.165
	457	1.149
	458	1.134
	459	1.12
	460	1.106
	461	1.093
	462	1.079
	463	1.066
	464	1.054
	465	1.041
	466	1.029
	467	1.018
	468	1.008
	469	0.998
	470	0.988
	471	0.978
	472	0.969
	473	0.96
	474	0.951
	475	0.943
	476	0.934
	477	0.926
	478	0.918
	479	0.911
	480	0.903
	481	0.896
	482	0.89
	483	0.883
	484	0.876
	485	0.871
	486	0.865
	487	0.861
	488	0.857
	489	0.852
	490	0.848
	491	0.844
	492	0.84
	493	0.837
	494	0.833
	495	0.829
	496	0.825
	497	0.822
	498	0.818
	499	0.814
	500	0.81
	501	0.806
	502	0.803
	503	0.799
	504	0.796
	505	0.793
	506	0.789
	507	0.785
	508	0.781
	509	0.779
	510	0.776
	511	0.773
	512	0.77
	513	0.767
	514	0.764
	515	0.761
	516	0.757
	517	0.755
	518	0.752
	519	0.75
	520	0.747
	521	0.744
	522	0.741
	523	0.738
	524	0.735
	525	0.732
	526	0.729
	527	0.726
	528	0.722
	529	0.719
	530	0.717
	531	0.713
	532	0.709
	533	0.707
	534	0.703
	535	0.7
	536	0.698
	537	0.696
	538	0.694
	539	0.692
	540	0.69
	541	0.688
	542	0.686
	543	0.684
	544	0.683
	545	0.68
	546	0.679
	547	0.678
	548	0.676
	549	0.675
	550	0.674
	551	0.673
	552	0.672
	553	0.671
	554	0.671
	555	0.671
	556	0.672
	557	0.672
	558	0.672
	559	0.674
	560	0.675
	561	0.678
	562	0.679
	563	0.682
	564	0.684
	565	0.687
	566	0.69
	567	0.694
	568	0.698
	569	0.702
	570	0.707
	571	0.712
	572	0.716
	573	0.722
	574	0.727
	575	0.732
	576	0.738
	577	0.744
	578	0.75
	579	0.756
	580	0.763
	581	0.77
	582	0.777
	583	0.784
	584	0.791
	585	0.799
	586	0.807
	587	0.815
	588	0.824
	589	0.832
	590	0.841
	591	0.849
	592	0.858
	593	0.867
	594	0.876
	595	0.885
	596	0.893
	597	0.903
	598	0.912
	599	0.921
	600	0.93
	601	0.939
	602	0.948
	603	0.958
	604	0.966
	605	0.975
	606	0.984
	607	0.993
	608	1.002
	609	1.01
	610	1.019
	611	1.028
	612	1.036
	613	1.045
	614	1.054
	615	1.061
	616	1.069
	617	1.077
	618	1.085
	619	1.093
	620	1.1
	621	1.108
	622	1.114
	623	1.122
	624	1.128
	625	1.134
	626	1.141
	627	1.147
	628	1.152
	629	1.158
	630	1.163
	631	1.168
	632	1.173
	633	1.178
	634	1.182
	635	1.186
	636	1.191
	637	1.195
	638	1.198
	639	1.201
	640	1.204
	641	1.207
	642	1.21
	643	1.212
	644	1.215
	645	1.216
	646	1.219
	647	1.22
	648	1.221
	649	1.223
	650	1.224
	651	1.225
	652	1.226
	653	1.227
	654	1.228
	655	1.228
	656	1.229
	657	1.229
	658	1.229
	659	1.229
	660	1.229
	661	1.229
	662	1.229
	663	1.229
	664	1.229
	665	1.229
	666	1.228
	667	1.228
	668	1.227
	669	1.226
	670	1.226
	671	1.225
	672	1.224
	673	1.224
	674	1.223
	675	1.223
	676	1.222
	677	1.221
	678	1.22
	679	1.22
	680	1.218
	681	1.217
	682	1.217
	683	1.216
	684	1.216
	685	1.215
	686	1.214
	687	1.213
	688	1.212
	689	1.211
	690	1.211
	691	1.21
	692	1.209
	693	1.208
	694	1.207
	695	1.206
	696	1.205
	697	1.205
	698	1.204
	699	1.203
	700	1.202
	701	1.201
	702	1.201
	703	1.199
	704	1.198
	705	1.197
	706	1.196
	707	1.195
	708	1.194
	709	1.192
	710	1.191
	711	1.19
	712	1.188
	713	1.187
	714	1.185
	715	1.183
	716	1.181
	717	1.179
	718	1.177
	719	1.175
	720	1.172
	721	1.169
	722	1.166
	723	1.163
	724	1.161
	725	1.157
	726	1.154
	727	1.151
	728	1.147
	729	1.143
	730	1.139
	731	1.134
	732	1.13
	733	1.126
	734	1.122
	735	1.117
	736	1.112
	737	1.106
	738	1.101
	739	1.096
	740	1.09
	741	1.084
	742	1.079
	743	1.072
	744	1.066
	745	1.06
	746	1.054
	747	1.047
	748	1.041
	749	1.034
	750	1.028
	751	1.021
	752	1.014
	753	1.007
	754	1.001
	755	0.994
	756	0.987
	757	0.98
	758	0.973
	759	0.966
	760	0.959
	761	0.952
	762	0.945
	763	0.939
	764	0.931
	765	0.925
	766	0.918
	767	0.912
	768	0.905
	769	0.898
	770	0.893
	771	0.886
	772	0.881
	773	0.875
	774	0.869
	775	0.864
	776	0.858
	777	0.853
	778	0.848
	779	0.843
	780	0.839
	781	0.834
	782	0.83
	783	0.827
	784	0.823
	785	0.819
	786	0.816
	787	0.813
	788	0.81
	789	0.807
	790	0.805
	791	0.803
	792	0.8
	793	0.798
	794	0.797
	795	0.795
	796	0.794
	797	0.793
[truncated: 403 more rows]

## Sheet: c
	c
	Time (ms)	Intensity (a.u.)
	0	-0.0016
	0.008	0.001
	0.016	-0.0016
	0.024	0.001
	0.032	-0.0016
	0.04	0.001
	0.048	-0.0016
	0.056	0.001
	0.064	-0.0018
	0.072	0.001
	0.08	-0.0016
	0.088	0.001
	0.096	-0.0018
	0.104	0.001
	0.112	-0.0016
	0.12	0.0012
	0.128	-0.0016
	0.136	0.0012
	0.144	-0.0016
	0.152	0.001
	0.16	-0.0016
	0.168	0.001
	0.176	-0.0016
	0.184	0.001
	0.192	-0.0016
	0.2	0.001
	0.208	-0.0016
	0.216	0.0012
	0.224	-0.0018
	0.232	0.0012
	0.24	-0.0016
	0.248	0.001
	0.256	-0.0016
	0.264	0.001
	0.272	-0.0018
	0.28	0.001
	0.288	-0.0016
	0.296	0.001
	0.304	-0.0016
	0.312	0.001
	0.32	-0.0016
	0.328	0.001
	0.336	-0.0016
	0.344	0.001
	0.352	-0.0018
	0.36	0.0008
	0.368	-0.0018
	0.376	0.0012
	0.384	-0.0016
	0.392	0.0012
	0.4	-0.0016
	0.408	0.0012
	0.416	-0.0016
	0.424	0.001
	0.432	-0.0016
	0.44	0.001
	0.448	-0.0016
	0.456	0.0012
	0.464	-0.0016
	0.472	0.001
	0.48	-0.0016
	0.488	0.001
	0.496	-0.0016
	0.504	0.0012
	0.512	-0.0016
	0.52	0.0012
	0.528	-0.0016
	0.536	0.001
	0.544	-0.0018
	0.552	0.001
	0.56	-0.0016
	0.568	0.001
	0.576	-0.0016
	0.584	0.001
	0.592	-0.0016
	0.6	0.001
	0.608	-0.0016
	0.616	0.001
	0.624	-0.0016
	0.632	0.001
	0.64	-0.0016
	0.648	0.0012
	0.656	-0.0018
	0.664	0.001
	0.672	-0.0016
	0.68	0.001
	0.688	-0.0016
	0.696	0.001
	0.704	-0.0016
	0.712	0.0008
	0.72	-0.0016
	0.728	0.001
	0.736	-0.0018
	0.744	0.001
	0.752	-0.0016
	0.76	0.0012
	0.768	-0.0016
	0.776	0.0012
	0.784	-0.0016
	0.792	0.0008
	0.8	-0.0016
	0.808	0.001
	0.816	-0.0016
	0.824	0.025
	0.832	-0.0016
	0.84	0.001
	0.848	-0.0016
	0.856	0.001
	0.864	-0.0016
	0.872	0.0008
	0.88	-0.0016
	0.888	0.001
	0.896	-0.0018
	0.904	0.0012
	0.912	-0.0016
	0.92	0.001
	0.928	-0.0016
	0.936	0.001
	0.944	-0.0016
	0.952	0.001
	0.96	-0.0016
	0.968	0.001
	0.976	-0.0016
	0.984	0.0012
	0.992	-0.0016
	1	0.0012
	1.008	-0.0016
	1.016	0.001
	1.024	-0.0016
	1.032	0.0012
	1.04	-0.0018
	1.048	0.001
	1.056	-0.0016
	1.064	0.0012
	1.072	-0.0016
	1.08	0.001
	1.088	-0.0016
	1.096	0.001
	1.104	-0.0018
	1.112	0.001
	1.12	-0.0016
	1.128	0.001
	1.136	-0.0016
	1.144	0.001
	1.152	-0.0016
	1.16	0.001
	1.168	-0.0016
	1.176	0.001
	1.184	-0.0016
	1.192	0.001
	1.2	-0.0016
	1.208	0.001
	1.216	-0.0014
	1.224	0.001
	1.232	-0.0018
	1.24	0.0012
	1.248	-0.0014
	1.256	0.0012
	1.264	-0.0016
	1.272	0.001
	1.28	-0.0016
	1.288	0.001
	1.296	-0.0016
	1.304	0.001
	1.312	-0.0016
	1.32	0.0012
	1.328	-0.0016
	1.336	0.001
	1.344	-0.0018
	1.352	0.001
	1.36	-0.0016
	1.368	0.001
	1.376	-0.0016
	1.384	0.001
	1.392	-0.0016
	1.4	0.001
	1.408	-0.0018
	1.416	0.001
	1.424	-0.0016
	1.432	0.0012
	1.44	-0.0016
	1.448	0.001
	1.456	-0.0016
	1.464	0.001
	1.472	-0.002
	1.48	0.001
	1.488	-0.0016
	1.496	0.001
	1.504	-0.0016
	1.512	0.001
	1.52	-0.0018
	1.528	0.0012
	1.536	-0.0016
	1.544	0.001
	1.552	-0.0018
	1.56	0.001
	1.568	-0.0016
	1.576	0.001
	1.584	-0.0016
	1.592	0.001
	1.6	-0.0018
	1.608	0.001
	1.616	-0.0016
	1.624	0.001
	1.632	-0.0016
	1.64	0.001
	1.648	-0.0018
	1.656	0.0262
	1.664	-0.0016
	1.672	0.0008
	1.68	-0.0016
	1.688	0.0012
	1.696	-0.0018
	1.704	0.001
	1.712	-0.0018
	1.72	0.001
	1.728	-0.002
	1.736	0.001
	1.744	-0.0018
	1.752	0.001
	1.76	-0.0016
	1.768	0.001
	1.776	-0.0016
	1.784	0.0012
	1.792	-0.0016
	1.8	0.0012
	1.808	-0.0016
	1.816	0.001
	1.824	-0.0018
	1.832	0.001
	1.84	-0.0016
	1.848	0.001
	1.856	-0.0016
	1.864	0.001
	1.872	-0.0018
	1.88	0.0012
	1.888	-0.0014
	1.896	0.0014
	1.904	-0.0016
	1.912	0.001
	1.92	-0.0016
	1.928	0.0012
	1.936	-0.0016
	1.944	0.001
	1.952	-0.0014
	1.96	0.001
	1.968	-0.0016
	1.976	0.0012
	1.984	-0.0014
	1.992	0.001
	2	-0.0018
	2.008	0.001
	2.016	-0.0016
	2.024	0.001
	2.032	-0.0016
	2.04	0.001
	2.048	-0.0016
	2.056	0.0012
	2.064	-0.0018
	2.072	0.001
	2.08	-0.0016
	2.088	0.0012
	2.096	-0.0016
	2.104	0.001
	2.112	-0.0016
	2.12	0.001
	2.128	-0.0016
	2.136	0.001
	2.144	-0.0016
	2.152	0.001
	2.16	-0.0016
	2.168	0.0012
	2.176	-0.0016
	2.184	0.001
	2.192	-0.0016
	2.2	0.001
	2.208	-0.0018
	2.216	0.001
	2.224	-0.0016
	2.232	0.0012
	2.24	-0.0016
	2.248	0.001
	2.256	-0.0016
	2.264	0.001
	2.272	-0.0016
	2.28	0.0012
	2.288	-0.0016
	2.296	0.0012
	2.304	-0.0016
	2.312	0.001
	2.32	-0.0016
	2.328	0.001
	2.336	-0.0016
	2.344	0.001
	2.352	-0.0016
	2.36	0.001
	2.368	-0.0016
	2.376	0.001
	2.384	-0.0018
	2.392	0.001
	2.4	-0.0016
	2.408	0.001
	2.416	-0.0016
	2.424	0.001
	2.432	-0.0016
	2.44	0.001
	2.448	-0.0016
	2.456	0.0012
	2.464	-0.0018
	2.472	0.001
	2.48	-0.0016
	2.488	0.0262
	2.496	-0.0016
	2.504	0.0008
	2.512	-0.0018
	2.52	0.001
	2.528	-0.0016
	2.536	0.001
	2.544	-0.0016
	2.552	0.001
	2.56	-0.0018
	2.568	0.001
	2.576	-0.0016
	2.584	0.0012
	2.592	-0.002
	2.6	0.001
	2.608	-0.0016
	2.616	0.001
	2.624	-0.0016
	2.632	0.0012
	2.64	-0.0016
	2.648	0.001
	2.656	-0.0016
	2.664	0.001
	2.672	-0.0016
	2.68	0.001
	2.688	-0.0018
	2.696	0.001
	2.704	-0.0018
	2.712	0.001
	2.72	-0.0016
	2.728	0.001
	2.736	-0.0016
	2.744	0.001
	2.752	-0.0018
	2.76	0.001
	2.768	-0.0018
	2.776	0.001
	2.784	-0.0016
	2.792	0.001
	2.8	-0.0016
	2.808	0.001
	2.816	-0.0016
	2.824	0.001
	2.832	-0.0016
	2.84	0.001
	2.848	-0.0016
	2.856	0.001
	2.864	-0.0016
	2.872	0.001
	2.88	-0.0018
	2.888	0.001
	2.896	-0.0016
	2.904	0.001
	2.912	-0.0016
	2.92	0.001
	2.928	-0.0016
	2.936	0.001
	2.944	-0.0016
	2.952	0.0012
	2.96	-0.0018
	2.968	0.001
	2.976	-0.0016
	2.984	0.0008
	2.992	-0.0016
	3	0.0012
	3.008	-0.0016
	3.016	0.0012
	3.024	-0.0018
	3.032	0.0014
	3.04	-0.0016
	3.048	0.001
	3.056	-0.0016
	3.064	0.001
	3.072	-0.0016
	3.08	0.0012
	3.088	-0.0018
	3.096	0.001
	3.104	-0.0016
	3.112	0.001
	3.12	-0.0016
	3.128	0.001
	3.136	-0.0016
	3.144	0.001
	3.152	-0.0016
	3.16	0.001
	3.168	-0.0016
	3.176	0.0012
	3.184	-0.0016
	3.192	0.001
	3.2	-0.0018
	3.208	0.001
	3.216	-0.0016
	3.224	0.001
	3.232	-0.0016
	3.24	0.001
	3.248	-0.0016
	3.256	0.001
	3.264	-0.0018
	3.272	0.001
	3.28	-0.0016
	3.288	0.001
	3.296	-0.0016
	3.304	0.001
	3.312	-0.0016
	3.32	0.0254
	3.328	-0.0014
	3.336	0.0012
	3.344	-0.0016
	3.352	0.0012
	3.36	-0.0016
	3.368	0.001
	3.376	-0.0014
	3.384	0.001
	3.392	-0.0016
	3.4	0.001
	3.408	-0.0016
	3.416	0.001
	3.424	-0.0014
	3.432	0.001
	3.44	-0.0016
	3.448	0.001
	3.456	-0.0016
	3.464	0.001
	3.472	-0.0016
	3.48	0.001
	3.488	-0.0016
	3.496	0.001
	3.504	-0.0018
	3.512	0.001
	3.52	-0.0018
	3.528	0.0012
	3.536	-0.0016
	3.544	0.001
	3.552	-0.0016
	3.56	0.0012
	3.568	-0.0016
	3.576	0.0012
	3.584	-0.0016
	3.592	0.001
	3.6	-0.0016
	3.608	0.0012
	3.616	-0.0016
	3.624	0.001
	3.632	-0.0016
	3.64	0.0008
	3.648	-0.0016
	3.656	0.0012
	3.664	-0.0016
	3.672	0.001
	3.68	-0.0016
	3.688	0.001
	3.696	-0.0016
	3.704	0.001
	3.712	-0.0016
	3.72	0.001
	3.728	-0.0016
	3.736	0.0012
	3.744	-0.0016
	3.752	0.0012
	3.76	-0.0016
	3.768	0.0012
	3.776	-0.0018
	3.784	0.001
	3.792	-0.0018
	3.8	0.001
	3.808	-0.0016
	3.816	0.0012
	3.824	-0.0016
	3.832	0.001
	3.84	-0.0016
	3.848	0.0012
	3.856	-0.0018
	3.864	0.001
	3.872	-0.0018
	3.88	0.0014
	3.888	-0.0016
	3.896	0.001
	3.904	-0.0016
	3.912	0.0012
	3.92	-0.0016
	3.928	0.001
	3.936	-0.0016
	3.944	0.001
	3.952	-0.0016
	3.96	0.0008
	3.968	-0.0018
	3.976	0.001
	3.984	-0.0016
	3.992	0.001
	4	-0.0016
	4.008	0.001
	4.016	-0.0016
	4.024	0.001
	4.032	-0.0016
	4.04	0.001
	4.048	-0.0016
	4.056	0.001
	4.064	-0.0018
	4.072	0.001
	4.08	-0.0016
	4.088	0.0012
	4.096	-0.0018
	4.104	0.001
	4.112	-0.0018
	4.12	0.0012
	4.128	-0.0018
	4.136	0.001
	4.144	-0.0016
	4.152	0.001
	4.16	-0.0016
	4.168	0.001
	4.176	-0.0016
	4.184	0.0252
	4.192	-0.0016
	4.2	0.001
	4.208	-0.0018
	4.216	0.0008
	4.224	-0.0018
	4.232	0.001
	4.24	-0.0016
	4.248	0.001
	4.256	-0.0016
	4.264	0.0008
	4.272	-0.0016
	4.28	0.0012
	4.288	-0.0018
	4.296	0.001
	4.304	-0.0016
	4.312	0.001
	4.32	-0.0016
	4.328	0.001
	4.336	-0.0016
	4.344	0.001
	4.352	-0.0016
	4.36	0.001
	4.368	-0.0016
	4.376	0.001
	4.384	-0.0016
	4.392	0.001
	4.4	-0.0016
	4.408	0.001
	4.416	-0.0016
	4.424	0.001
	4.432	-0.0016
	4.44	0.0012
	4.448	-0.0016
	4.456	0.001
	4.464	-0.0016
	4.472	0.0008
	4.48	-0.0016
	4.488	0.001
	4.496	-0.0016
	4.504	0.0012
	4.512	-0.0016
	4.52	0.001
	4.528	-0.0016
	4.536	0.0012
	4.544	-0.0016
	4.552	0.001
	4.56	-0.0018
	4.568	0.001
	4.576	-0.0016
	4.584	0.001
	4.592	-0.0016
	4.6	0.001
	4.608	-0.0016
	4.616	0.001
	4.624	-0.0016
	4.632	0.0012
	4.64	-0.0016
	4.648	0.001
	4.656	-0.0016
	4.664	0.0012
	4.672	-0.0016
	4.68	0.001
	4.688	-0.0016
	4.696	0.001
	4.704	-0.0016
	4.712	0.001
	4.72	-0.0016
	4.728	0.001
	4.736	-0.0016
	4.744	0.0012
	4.752	-0.0016
	4.76	0.001
	4.768	-0.0016
	4.776	0.001
	4.784	-0.0014
	4.792	0.001
	4.8	-0.0014
	4.808	0.0012
	4.816	-0.0018
	4.824	0.001
	4.832	-0.0016
	4.84	0.001
	4.848	-0.0018
	4.856	0.0012
	4.864	-0.0016
	4.872	0.001
	4.88	-0.0018
	4.888	0.001
	4.896	-0.0014
	4.904	0.001
	4.912	-0.0016
	4.92	0.001
	4.928	-0.0016
	4.936	0.001
	4.944	-0.0016
	4.952	0.0012
	4.96	-0.0016
	4.968	0.001
	4.976	-0.0016
	4.984	0.001
	4.992	-0.0018
	5	0.0012

## Sheet: d
	d
	wavelength (um)	Intensity (dBm)
	1028	-65.565
	1028.01	-65.697
	1028.01	-65.762
	1028.02	-65.808
	1028.02	-65.814
	1028.03	-65.815
	1028.03	-65.717
	1028.04	-65.665
	1028.04	-65.798
	1028.05	-65.846
	1028.05	-65.597
	1028.06	-65.811
	1028.06	-65.658
	1028.07	-65.707
	1028.07	-65.868
	1028.08	-65.736
	1028.08	-65.767
	1028.09	-65.766
	1028.09	-65.74
	1028.1	-65.779
	1028.1	-65.642
	1028.11	-65.75
	1028.11	-65.666
	1028.12	-65.501
	1028.12	-65.8
	1028.12	-65.59
	1028.13	-65.788
	1028.13	-65.86
	1028.14	-65.544
	1028.14	-65.69
	1028.15	-65.806
	1028.15	-65.838
	1028.16	-65.682
	1028.16	-65.793
	1028.17	-65.742
	1028.17	-65.686
	1028.18	-65.721
	1028.18	-65.62
	1028.19	-65.664
	1028.19	-65.737
	1028.2	-65.788
	1028.2	-65.807
	1028.21	-65.822
	1028.21	-65.627
	1028.22	-65.713
	1028.22	-65.801
	1028.23	-65.741
	1028.23	-65.743
	1028.24	-65.799
	1028.24	-65.745
	1028.25	-65.7
	1028.26	-65.665
	1028.26	-65.705
	1028.27	-65.764
	1028.27	-65.661
	1028.28	-65.651
	1028.28	-65.774
	1028.29	-65.697
	1028.29	-65.633
	1028.3	-65.597
	1028.3	-65.811
	1028.31	-65.679
	1028.31	-65.713
	1028.32	-65.757
	1028.32	-65.679
	1028.33	-65.73
	1028.33	-65.776
	1028.34	-65.732
	1028.34	-65.746
	1028.35	-65.683
	1028.35	-65.642
	1028.36	-65.824
	1028.36	-65.81
	1028.37	-65.729
	1028.37	-65.674
	1028.38	-65.824
	1028.38	-65.816
	1028.38	-65.838
	1028.39	-65.726
	1028.39	-65.814
	1028.4	-65.866
	1028.4	-65.785
	1028.41	-65.819
	1028.41	-65.82
	1028.42	-65.802
	1028.42	-65.753
	1028.43	-65.67
	1028.43	-65.869
	1028.44	-65.803
	1028.44	-65.717
	1028.45	-65.596
	1028.45	-65.745
	1028.46	-65.733
	1028.46	-65.772
	1028.47	-65.809
	1028.47	-65.694
	1028.48	-65.731
	1028.48	-65.593
	1028.49	-65.647
	1028.49	-65.797
	1028.5	-65.858
	1028.51	-65.755
	1028.51	-65.66
	1028.52	-65.783
	1028.52	-65.709
	1028.53	-65.86
	1028.53	-65.508
	1028.54	-65.858
	1028.54	-65.841
	1028.55	-65.716
	1028.55	-65.787
	1028.56	-65.834
	1028.56	-65.744
	1028.57	-65.606
	1028.57	-65.791
	1028.58	-65.743
	1028.58	-65.821
	1028.59	-65.694
	1028.59	-65.857
	1028.6	-65.707
	1028.6	-65.772
	1028.61	-65.889
	1028.61	-65.711
	1028.62	-65.515
	1028.62	-65.801
	1028.62	-65.755
	1028.63	-65.604
	1028.63	-65.75
	1028.64	-65.912
	1028.64	-65.691
	1028.65	-65.717
	1028.65	-65.76
	1028.66	-65.895
	1028.66	-65.763
	1028.67	-65.725
	1028.67	-65.79
	1028.68	-65.833
	1028.68	-65.618
	1028.69	-65.451
	1028.69	-65.83
	1028.7	-65.662
	1028.7	-65.897
	1028.71	-65.642
	1028.71	-65.719
	1028.72	-65.799
	1028.72	-65.905
	1028.73	-65.691
	1028.73	-65.887
	1028.74	-65.739
	1028.74	-65.814
	1028.75	-65.81
	1028.76	-65.78
	1028.76	-65.709
	1028.77	-65.752
	1028.77	-65.691
	1028.78	-65.667
	1028.78	-65.691
	1028.79	-65.869
	1028.79	-65.727
	1028.8	-65.707
	1028.8	-65.873
	1028.81	-65.887
	1028.81	-65.816
	1028.82	-65.586
	1028.82	-65.863
	1028.83	-65.822
	1028.83	-65.761
	1028.84	-65.807
	1028.84	-65.669
	1028.85	-65.791
	1028.85	-65.781
	1028.86	-65.829
	1028.86	-65.881
	1028.87	-65.773
	1028.87	-65.83
	1028.88	-65.857
	1028.88	-65.829
	1028.88	-65.85
	1028.89	-65.805
	1028.89	-65.701
	1028.9	-65.673
	1028.9	-65.823
	1028.91	-65.822
	1028.91	-65.722
	1028.92	-65.851
	1028.92	-65.625
	1028.93	-65.669
	1028.93	-65.792
	1028.94	-65.815
	1028.94	-65.86
	1028.95	-65.705
	1028.95	-65.701
	1028.96	-65.864
	1028.96	-65.758
	1028.97	-65.764
	1028.97	-65.877
	1028.98	-65.85
	1028.98	-65.799
	1028.99	-65.809
	1028.99	-65.591
	1029	-65.784
	1029.01	-65.763
	1029.01	-65.779
	1029.02	-65.802
	1029.02	-65.782
	1029.03	-65.767
	1029.03	-65.785
	1029.04	-65.869
	1029.04	-65.741
	1029.05	-65.776
	1029.05	-65.798
	1029.06	-65.783
	1029.06	-65.828
	1029.07	-65.775
	1029.07	-65.707
	1029.08	-65.847
	1029.08	-65.793
	1029.09	-65.867
	1029.09	-65.772
	1029.1	-65.853
	1029.1	-65.845
	1029.11	-65.819
	1029.11	-65.82
	1029.12	-65.883
	1029.12	-65.888
	1029.12	-65.778
	1029.13	-65.851
	1029.13	-65.808
	1029.14	-65.837
	1029.14	-65.854
	1029.15	-65.887
	1029.15	-65.69
	1029.16	-65.702
	1029.16	-65.678
	1029.17	-65.853
	1029.17	-65.613
	1029.18	-65.755
	1029.18	-65.768
	1029.19	-65.658
	1029.19	-65.733
	1029.2	-65.848
	1029.2	-65.844
	1029.21	-65.902
	1029.21	-65.682
	1029.22	-65.848
	1029.22	-65.854
	1029.23	-65.783
	1029.23	-65.892
	1029.24	-65.853
	1029.24	-65.735
	1029.25	-65.894
	1029.26	-65.829
	1029.26	-65.891
	1029.27	-65.913
	1029.27	-65.737
	1029.28	-65.786
	1029.28	-65.755
	1029.29	-65.838
	1029.29	-65.776
	1029.3	-65.838
	1029.3	-65.718
	1029.31	-65.848
	1029.31	-65.889
	1029.32	-65.856
	1029.32	-65.849
	1029.33	-65.822
	1029.33	-65.776
	1029.34	-65.846
	1029.34	-65.703
	1029.35	-65.805
	1029.35	-65.848
	1029.36	-65.852
	1029.36	-65.864
	1029.37	-65.856
	1029.37	-65.826
	1029.38	-65.81
	1029.38	-65.881
	1029.38	-65.779
	1029.39	-65.899
	1029.39	-65.823
	1029.4	-65.919
	1029.4	-65.87
	1029.41	-65.752
	1029.41	-65.752
	1029.42	-65.856
	1029.42	-65.877
	1029.43	-65.845
	1029.43	-65.939
	1029.44	-65.829
	1029.44	-65.787
	1029.45	-65.876
	1029.45	-65.738
	1029.46	-65.899
	1029.46	-65.764
	1029.47	-65.836
	1029.47	-65.845
	1029.48	-65.877
	1029.48	-65.846
	1029.49	-65.908
	1029.49	-65.836
	1029.5	-65.854
	1029.51	-65.883
	1029.51	-65.875
	1029.52	-65.907
	1029.52	-65.7
	1029.53	-65.877
	1029.53	-65.851
	1029.54	-65.771
	1029.54	-65.76
	1029.55	-65.794
	1029.55	-65.881
	1029.56	-65.835
	1029.56	-65.862
	1029.57	-65.537
	1029.57	-65.929
	1029.58	-65.835
	1029.58	-65.855
	1029.59	-65.855
	1029.59	-65.867
	1029.6	-65.78
	1029.6	-65.775
	1029.61	-65.836
	1029.61	-65.747
	1029.62	-65.916
	1029.62	-65.809
	1029.62	-65.666
	1029.63	-65.808
	1029.63	-65.673
	1029.64	-65.878
	1029.64	-65.774
	1029.65	-65.898
	1029.65	-65.865
	1029.66	-65.812
	1029.66	-65.924
	1029.67	-65.753
	1029.67	-65.763
	1029.68	-65.692
	1029.68	-65.701
	1029.69	-65.765
	1029.69	-65.939
	1029.7	-65.718
	1029.7	-65.639
	1029.71	-65.854
	1029.71	-65.923
	1029.72	-65.928
	1029.72	-65.901
	1029.73	-65.845
	1029.73	-65.83
	1029.74	-65.841
	1029.74	-65.63
	1029.75	-65.83
	1029.76	-65.72
	1029.76	-65.926
	1029.77	-65.643
	1029.77	-65.948
	1029.78	-65.802
	1029.78	-65.824
	1029.79	-65.819
	1029.79	-65.743
	1029.8	-65.817
	1029.8	-65.773
	1029.81	-65.544
	1029.81	-65.853
	1029.82	-65.891
	1029.82	-65.929
	1029.83	-65.82
	1029.83	-65.8
	1029.84	-65.899
	1029.84	-65.888
	1029.85	-65.949
	1029.85	-65.883
	1029.86	-65.984
	1029.86	-65.929
	1029.87	-65.738
	1029.87	-65.676
	1029.88	-65.862
	1029.88	-65.868
	1029.88	-65.829
	1029.89	-65.72
	1029.89	-65.8
	1029.9	-65.711
	1029.9	-65.573
	1029.91	-65.719
	1029.91	-65.463
	1029.92	-64.913
	1029.92	-65.053
	1029.93	-65.183
	1029.93	-65.257
	1029.94	-65.344
	1029.94	-64.091
	1029.95	-65.051
	1029.95	-63.772
	1029.96	-64
	1029.96	-62.714
	1029.97	-62.408
	1029.97	-64.068
	1029.98	-63.071
	1029.98	-62.686
	1029.99	-62.661
	1029.99	-58.895
	1030	-60.094
	1030.01	-58.322
	1030.01	-56.873
	1030.02	-53.597
	1030.02	-51.47
	1030.03	-49.841
	1030.03	-49.432
	1030.04	-46.138
	1030.04	-46.276
	1030.05	-44.479
	1030.05	-46.964
	1030.06	-43.568
	1030.06	-41.677
	1030.07	-44.58
	1030.07	-44.162
	1030.08	-41.447
	1030.08	-43.711
	1030.09	-42.381
	1030.09	-40.981
	1030.1	-46.172
	1030.1	-46.016
	1030.11	-42.05
	1030.11	-43.639
	1030.12	-47.784
	1030.12	-45.574
	1030.12	-44.945
	1030.13	-46.185
	1030.13	-50.593
	1030.14	-50.24
	1030.14	-51.965
	1030.15	-52.083
	1030.15	-52.663
	1030.16	-56.725
	1030.16	-54.853
	1030.17	-57.023
	1030.17	-57.94
	1030.18	-62.351
	1030.18	-59.88
	1030.19	-61.913
	1030.19	-61.385
	1030.2	-63.116
	1030.2	-63.614
	1030.21	-63.579
	1030.21	-65.245
	1030.22	-65.504
	1030.22	-64.933
	1030.23	-65.532
	1030.23	-65.632
	1030.24	-65.606
	1030.24	-65.764
	1030.25	-65.923
	1030.26	-65.853
	1030.26	-65.888
	1030.27	-65.85
	1030.27	-65.83
	1030.28	-65.96
	1030.28	-65.778
	1030.29	-65.964
	1030.29	-65.788
	1030.3	-65.964
	1030.3	-65.822
	1030.31	-65.961
	1030.31	-65.795
	1030.32	-65.92
	1030.32	-65.77
	1030.33	-65.874
	1030.33	-65.807
	1030.34	-65.722
	1030.34	-65.679
	1030.35	-65.86
	1030.35	-65.884
	1030.36	-65.698
	1030.36	-65.91
	1030.37	-65.953
	1030.37	-65.855
	1030.38	-66.016
	1030.38	-65.982
	1030.38	-65.975
	1030.39	-65.901
	1030.39	-65.8
	1030.4	-65.826
	1030.4	-65.877
	1030.41	-65.862
	1030.41	-65.966
	1030.42	-65.825
	1030.42	-65.927
	1030.43	-65.789
	1030.43	-65.976
	1030.44	-65.925
	1030.44	-65.907
	1030.45	-65.959
	1030.45	-65.836
	1030.46	-65.961
	1030.46	-65.855
	1030.47	-65.866
	1030.47	-65.738
	1030.48	-65.994
	1030.48	-65.813
	1030.49	-65.822
	1030.49	-65.881
	1030.5	-65.966
	1030.51	-65.927
	1030.51	-65.799
	1030.52	-65.933
	1030.52	-65.968
	1030.53	-65.89
	1030.53	-65.864
	1030.54	-65.709
	1030.54	-65.992
	1030.55	-65.88
	1030.55	-65.98
	1030.56	-65.867
	1030.56	-65.937
	1030.57	-65.88
	1030.57	-66.042
	1030.58	-65.754
	1030.58	-65.76
	1030.59	-65.955
	1030.59	-65.996
	1030.6	-65.99
	1030.6	-66.006
	1030.61	-65.996
	1030.61	-65.917
	1030.62	-65.889
	1030.62	-65.974
	1030.62	-65.975
	1030.63	-65.845
	1030.63	-65.854
	1030.64	-65.859
	1030.64	-65.946
	1030.65	-66
	1030.65	-65.968
	1030.66	-65.701
	1030.66	-66.005
	1030.67	-65.903
	1030.67	-66.021
	1030.68	-66.066
	1030.68	-65.961
	1030.69	-65.924
	1030.69	-65.991
	1030.7	-65.937
	1030.7	-65.865
	1030.71	-65.853
	1030.71	-65.948
	1030.72	-65.968
	1030.72	-65.93
	1030.73	-65.911
	1030.73	-65.898
	1030.74	-65.911
	1030.74	-65.907
	1030.75	-65.934
	1030.76	-65.783
	1030.76	-65.841
	1030.77	-65.796
	1030.77	-65.946
	1030.78	-65.789
	1030.78	-65.962
	1030.79	-65.957
	1030.79	-65.777
	1030.8	-66.007
	1030.8	-65.964
	1030.81	-66.042
	1030.81	-66.059
	1030.82	-65.871
	1030.82	-65.862
	1030.83	-65.854
	1030.83	-65.966
	1030.84	-65.969
	1030.84	-66.022
	1030.85	-65.799
	1030.85	-65.888
	1030.86	-65.888
	1030.86	-66.017
	1030.87	-65.858
	1030.87	-65.884
	1030.88	-65.987
	1030.88	-65.931
	1030.88	-65.795
	1030.89	-65.928
	1030.89	-65.844
	1030.9	-65.922
	1030.9	-65.946
	1030.91	-65.93
	1030.91	-65.928
	1030.92	-65.896
	1030.92	-65.784
	1030.93	-65.95
	1030.93	-65.941
	1030.94	-65.988
	1030.94	-65.946
	1030.95	-65.774
	1030.95	-65.971
	1030.96	-65.868
	1030.96	-65.907
	1030.97	-65.984
	1030.97	-66
	1030.98	-65.842
	1030.98	-65.837
	1030.99	-65.854
	1030.99	-65.941
	1031	-65.863
	1031.01	-65.936
	1031.01	-65.895
	1031.02	-65.995
	1031.02	-65.636
	1031.03	-65.918
	1031.03	-65.948
	1031.04	-65.96
	1031.04	-65.967
	1031.05	-65.832
	1031.05	-65.995
	1031.06	-65.997
	1031.06	-66.009
	1031.07	-65.93
	1031.07	-65.701
	1031.08	-65.797
	1031.08	-66.037
	1031.09	-65.99
	1031.09	-65.914
	1031.1	-65.83
	1031.1	-65.913
	1031.11	-65.767
	1031.11	-65.915
	1031.12	-66.072
	1031.12	-65.967
	1031.12	-65.851
	1031.13	-65.9
	1031.13	-65.824
	1031.14	-65.901
	1031.14	-65.854
	1031.15	-65.987
	1031.15	-65.915
	1031.16	-65.959
	1031.16	-66.015
	1031.17	-65.843
	1031.17	-66.047
	1031.18	-65.843
	1031.18	-65.874
	1031.19	-66.086
	1031.19	-65.858
	1031.2	-65.931
	1031.2	-65.944
	1031.21	-65.92
	1031.21	-65.968
	1031.22	-65.932
	1031.22	-65.839
	1031.23	-66.007
	1031.23	-65.983
	1031.24	-65.932
	1031.24	-65.944
	1031.25	-65.929
	1031.26	-65.873
	1031.26	-65.906
	1031.27	-65.924
	1031.27	-65.953
	1031.28	-65.923
	1031.28	-65.994
	1031.29	-65.959
	1031.29	-66.025
	1031.3	-65.936
	1031.3	-66.028
	1031.31	-65.75
	1031.31	-65.973
	1031.32	-65.992
	1031.32	-66.031
	1031.33	-66.025
	1031.33	-66.041
	1031.34	-65.761
	1031.34	-66.101
	1031.35	-65.878
	1031.35	-65.978
	1031.36	-66.011
	1031.36	-65.942
	1031.37	-66.047
	1031.37	-65.918
	1031.38	-66.011
	1031.38	-65.939
	1031.38	-65.902
	1031.39	-65.844
	1031.39	-65.875
	1031.4	-66.097
	1031.4	-65.954
	1031.41	-65.962
	1031.41	-66.07
	1031.42	-66.029
	1031.42	-65.933
	1031.43	-65.732
	1031.43	-66.004
	1031.44	-65.971
	1031.44	-65.89
	1031.45	-65.876
	1031.45	-66.056
	1031.46	-66.09
	1031.46	-65.767
	1031.47	-66.069
	1031.47	-65.986
	1031.48	-65.725
	1031.48	-65.794
	1031.49	-66.018
	1031.49	-65.996
	1031.5	-66.071
	1031.51	-66.007
	1031.51	-65.836
	1031.52	-65.978
	1031.52	-66.002
	1031.53	-65.977
	1031.53	-65.984
	1031.54	-65.972
	1031.54	-65.823
	1031.55	-66.079
	1031.55	-66.038
	1031.56	-65.937
	1031.56	-66.02
	1031.57	-66.02
	1031.57	-65.997
	1031.58	-66.069
	1031.58	-65.943
	1031.59	-66.094
	1031.59	-65.971
	1031.6	-65.917
	1031.6	-65.902
	1031.61	-65.909
	1031.61	-66.117
	1031.62	-65.812
	1031.62	-65.996
	1031.62	-65.99
	1031.63	-65.953
	1031.63	-65.953
	1031.64	-66.09
	1031.64	-65.999
	1031.65	-65.889
	1031.65	-66.012
	1031.66	-65.968
	1031.66	-65.965
	1031.67	-65.919
	1031.67	-65.943
	1031.68	-65.849
	1031.68	-65.864
	1031.69	-65.952
	1031.69	-65.91
	1031.7	-65.893
	1031.7	-65.979
	1031.71	-65.9
	1031.71	-65.975
	1031.72	-66.001
	1031.72	-66.07
	1031.73	-65.906
	1031.73	-66.024
	1031.74	-65.967
	1031.74	-66.07
	1031.75	-65.962
	1031.76	-65.843
	1031.76	-66.029
	1031.77	-65.874
	1031.77	-65.963
	1031.78	-66.015
	1031.78	-66.008
	1031.79	-66.029
	1031.79	-66.033
	1031.8	-65.773
	1031.8	-65.933
	1031.81	-66.005
	1031.81	-65.878
	1031.82	-65.93
	1031.82	-66.004
	1031.83	-66.1
	1031.83	-66.051
	1031.84	-65.926
	1031.84	-65.995
	1031.85	-66.076
	1031.85	-66.109
	1031.86	-65.981
	1031.86	-66.008
	1031.87	-65.924
	1031.87	-65.937
	1031.88	-65.925
	1031.88	-65.782
	1031.88	-66.011
	1031.89	-65.958
	1031.89	-66.016
	1031.9	-66.066
	1031.9	-66.074
	1031.91	-65.907
	1031.91	-65.974
	1031.92	-66.032
	1031.92	-66.044
	1031.93	-65.903
	1031.93	-65.97
	1031.94	-65.912
	1031.94	-65.953
	1031.95	-66.11
	1031.95	-66.114
	1031.96	-65.972
	1031.96	-66.037
	1031.97	-66.078
	1031.97	-66.066
	1031.98	-65.986
	1031.98	-65.962
	1031.99	-66.083
	1031.99	-66.02
	1032	-66.076
