# Supplementary material for: Chip-scale high-peak-power semiconductor/solid-state vertically integrated laser
Source: Nat Commun. 2022 Oct 1;13:5774. doi: 10.1038/s41467-022-33528-x (PMC9526722; doi:10.1038/s41467-022-33528-x)
Supplement: Supplementary file 3 — Source Data [file 41467_2022_33528_MOESM3_ESM.zip › Fig5_source_data.xlsx]

## Sheet: b
	b
	Current (mA)	Average power (mW)
	10	0
	20	0
	30	0
	40	0
	50	0
	60	0
	70	0
	80	0
	90	0
	100	0
	110	0
	120	0
	130	0
	140	0
	150	0
	160	0
	170	0
	180	0
	190	0
	200	0
	210	0
	220	0
	230	0
	240	0.1
	250	0.1
	260	0.1
	270	0.1
	280	0.1
	290	12.8
	300	25.6
	310	37.9
	320	48.5
	330	55.4
	340	62.2
	350	76.8
	360	88.9
	370	96.5
	380	103
	390	114.6
	400	120.1

## Sheet: c
	c			c:inset
	Time (hour)	Pulse energy (uJ)		Time(ms)	Intensity(arb. units)
	0	30.29		0	0.01
	0.000277687	30.29		0.04	-0.006
	0.000555429	30.59		0.08	0.01
	0.000833218	30.4		0.12	-0.008
	0.00111109	30.4		0.16	0.01
	0.00138881	30.1		0.2	-0.006
	0.00166666	30.29		0.24	0.012
	0.00194434	30.2		0.28	-0.006
	0.00222213	30.49		0.32	0.01
	0.00249991	30.29		0.36	-0.006
	0.00277767	30.2		0.4	0.188
	0.00305552	30.2		0.44	-0.008
	0.00333327	30.29		0.48	0.01
	0.00361097	30.4		0.52	-0.006
	0.00388883	30.4		0.56	0.01
	0.00416666	30.1		0.6	-0.006
	0.0044443	30.29		0.64	0.012
	0.00472212	30.4		0.68	-0.006
	0.00499996	30.1		0.72	0.01
	0.00527763	30.2		0.76	-0.006
	0.00555554	30.49		0.8	0.01
	0.00583321	30.1		0.84	-0.006
	0.00611104	29.89		0.88	0.012
	0.00638887	30		0.92	-0.008
	0.00666661	30.4		0.96	0.192
	0.00694435	30.29		1	-0.008
	0.00722207	30.1		1.04	0.01
	0.00749991	30		1.08	-0.006
	0.0077777	30.4		1.12	0.012
	0.00805541	30.29		1.16	-0.006
	0.00833329	30.59		1.2	0.01
	0.0086111	30.2		1.24	-0.006
	0.00888878	30.29		1.28	0.01
	0.00916664	30.1		1.32	-0.006
	0.00944443	30.4		1.36	0.01
	0.00972211	30.2		1.4	-0.006
	0.00999999	30.2		1.44	0.01
	0.0102777	30.29		1.48	-0.006
	0.0105555	30.1		1.52	0.19
	0.0108333	30.29		1.56	-0.006
	0.011111	30.4		1.6	0.01
	0.0113888	30.49		1.64	-0.006
	0.0116666	30.4		1.68	0.012
	0.0119444	30		1.72	-0.006
	0.0122222	29.89		1.76	0.01
	0.0124999	30.29		1.8	-0.008
	0.0127777	30.1		1.84	0.01
	0.0130555	30.29		1.88	-0.006
	0.0133333	30.29		1.92	0.01
	0.013611	30.4		1.96	-0.006
	0.0138887	30.29		2	0.01
	0.0141666	30.4		2.04	-0.006
	0.0144444	30.4		2.08	0.192
	0.0147222	30.2		2.12	-0.006
	0.0149999	30.29		2.16	0.01
	0.0152776	30.4		2.2	-0.006
	0.0155555	30.59		2.24	0.01
	0.0158332	30.29		2.28	-0.006
	0.016111	30.4		2.32	0.01
	0.0163888	30.2		2.36	-0.006
	0.0166666	30.49		2.4	0.012
	0.0169443	30.49		2.44	-0.006
	0.0172222	30.2		2.48	0.01
	0.0174999	30.2		2.52	-0.006
	0.0177778	30.59		2.56	0.01
	0.0180555	30.2		2.6	-0.008
	0.0183333	30.29		2.64	0.012
	0.0186111	30		2.68	-0.008
	0.0188889	30.49		2.72	0.194
	0.0191666	30.49		2.76	-0.006
	0.0194444	30.2		2.8	0.01
	0.0197221	30.59		2.84	-0.006
	0.02	30.59		2.88	0.01
	0.0202777	30.1		2.92	-0.006
	0.0205555	30.69		2.96	0.01
	0.0208333	30.2		3	-0.006
	0.021111	29.89		3.04	0.012
	0.0213888	30.59		3.08	-0.006
	0.0216665	30.49		3.12	0.01
	0.0219444	30.1		3.16	-0.006
	0.0222221	30.1		3.2	0.01
	0.0224999	30.4		3.24	-0.006
	0.0227777	29.89		3.28	0.188
	0.0230555	30.49		3.32	-0.006
	0.0233332	30.2		3.36	0.01
	0.0236111	30.4		3.4	-0.006
	0.0238889	30.4		3.44	0.01
	0.0241666	30.2		3.48	-0.006
	0.0244444	30.1		3.52	0.01
	0.0247222	30.59
	0.025	30.29
	0.0252776	30.4
	0.0255554	30.4
	0.0258332	30.4
	0.0261111	30.2
	0.0263889	30.29
	0.0266666	29.89
	0.0269443	30.29
	0.0272221	30.29
	0.0275	30.8
	0.0277777	30.49
	0.0280555	30.29
	0.0283333	30.1
	0.028611	30.29
	0.0288888	30.59
	0.0291666	30.69
	0.0294444	30.49
	0.0297221	30.29
	0.0299999	30.1
	0.0302776	30.29
	0.0305555	30
	0.0308333	30.29
	0.0311111	30.2
	0.0313888	30.49
	0.0316666	30
	0.0319444	30.1
	0.0322221	30.2
	0.0324999	30.2
	0.0327777	30.2
	0.0330555	30
	0.0333333	30.2
	0.033611	30
	0.0338888	30.1
	0.0341666	30.2
	0.0344444	29.89
	0.0347222	30
	0.035	30.2
	0.0352777	30.29
	0.0355554	30.4
	0.0358332	30.59
	0.036111	30.2
	0.0363888	30.49
	0.0366666	30.49
	0.0369444	30.29
	0.0372222	30.29
	0.0374999	30.69
	0.0377776	30.49
	0.0380554	30.29
	0.0383332	30.2
	0.038611	30.2
	0.0388888	30.49
	0.0391665	30.8
	0.0394443	30.29
	0.0397221	30.2
	0.04	30.2
	0.0402777	30.4
	0.0405555	29.89
	0.0408332	30.1
	0.041111	30.49
	0.0413887	30.4
	0.0416666	30.2
	0.0419444	30.2
	0.0422222	30.2
	0.0424999	30.29
	0.0427776	30.29
	0.0430555	30.49
	0.0433333	30.29
	0.0436111	30.2
	0.0438888	30
	0.0441666	30.4
	0.0444444	30.2
	0.0447222	29.89
	0.0449999	30.1
	0.0452777	29.89
	0.0455554	30.1
	0.0458332	30.1
	0.046111	29.89
	0.0463888	30.2
	0.0466665	30.2
	0.0469443	30.1
	0.0472222	30.49
	0.0475	30.4
	0.0477777	30.2
	0.0480554	30.59
	0.0483332	30.59
	0.048611	30.4
	0.0488888	30
	0.0491665	30.29
	0.0494444	30.29
	0.0497221	30.4
	0.0499999	30.4
	0.0502776	30.29
	0.0505555	30.49
	0.0508333	30.59
	0.0511111	30.29
	0.0513889	30.29
	0.0516666	30.29
	0.0519444	30.4
	0.0522221	30.2
	0.0525	30.59
	0.0527776	30.2
	0.0530555	29.89
	0.0533332	30.2
	0.053611	30.29
	0.0538889	30.49
	0.0541666	30.29
	0.0544444	30.29
	0.0547221	30.49
	0.0549999	30.59
	0.0552777	30.2
	0.0555554	30.2
	0.0558332	30.59
	0.056111	30.29
	0.0563887	30.2
	0.0566665	30.29
	0.0569443	30.29
	0.0572221	30.4
	0.0575	30.4
	0.0577777	30.4
	0.0580556	30.4
	0.0583332	30.29
	0.058611	30.4
	0.0588888	30.4
	0.0591666	30.69
	0.0594444	30.59
	0.0597221	30.4
	0.0599999	30.59
	0.0602777	30.2
	0.0605554	30.1
	0.0608332	30
	0.061111	29.89
	0.0613888	30.2
	0.0616665	30.29
	0.0619444	30.2
	0.0622221	30.4
	0.0624999	30.49
	0.0627778	30.1
	0.0630554	30.29
	0.0633333	30.29
	0.063611	30.49
	0.0638887	30.2
	0.0641666	30
	0.0644444	30
	0.0647221	30.59
	0.0649999	30.49
	0.0652776	30.2
	0.0655555	30.29
	0.0658332	30.1
	0.066111	30.29
	0.0663888	30.29
	0.0666665	30
	0.0669443	30.1
	0.0672221	30.1
	0.0675	30.2
	0.0677778	30.49
	0.0680555	30
	0.0683332	30.2
	0.0686111	30.4
	0.0688889	30.2
	0.0691666	30.2
	0.0694443	30.2
	0.0697222	30
	0.0699999	30.4
	0.0702776	30.29
	0.0705554	30.29
	0.0708333	30.2
	0.0711111	30.4
	0.0713888	30.49
	0.0716665	30.8
	0.0719443	30.1
	0.0722221	30.1
	0.0724999	30.2
	0.0727777	30.2
	0.0730555	30.4
	0.0733332	30.49
	0.073611	30.2
	0.0738889	30.29
	0.0741666	30.49
	0.0744443	30
	0.0747221	30.49
	0.0749999	30.2
	0.0752777	30
	0.0755554	30.29
	0.0758333	30.4
	0.0761111	30.1
	0.0763889	30.4
	0.0766667	30.49
	0.0769444	30.29
	0.0772221	30.1
	0.0774999	30.59
	0.0777777	30.4
	0.0780555	30.29
	0.0783332	30.59
	0.078611	30.29
	0.0788887	30.1
	0.0791665	30.1
	0.0794443	30.4
	0.0797222	29.89
	0.08	30.2
	0.0802777	30.4
	0.0805555	30.2
	0.0808333	30.1
	0.0811111	30.4
	0.0813888	30.1
	0.0816665	30.4
	0.0819443	30
	0.0822221	30.29
	0.0824999	29.89
	0.0827777	30.4
	0.0830555	30.29
	0.0833332	30
	0.083611	30.4
	0.0838888	30.2
	0.0841666	30.2
	0.0844443	30.2
	0.0847221	30.49
	0.085	30
	0.0852776	30.29
	0.0855554	30.1
	0.0858333	30.49
	0.0861111	29.89
	0.0863888	30.4
	0.0866665	30.4
	0.0869444	30.29
	0.0872221	30.4
	0.0874999	30.2
	0.0877778	30.59
	0.0880555	30.29
	0.0883333	30.29
	0.0886111	30.49
	0.0888889	30.4
	0.0891666	30.1
	0.0894444	30.1
	0.0897222	30.4
	0.0899999	30.49
	0.0902776	30.4
	0.0905554	30
	0.0908333	30.49
	0.091111	30.4
	0.0913888	30.4
	0.0916665	30.49
	0.0919443	30.29
	0.0922222	30.29
	0.0924999	30.29
	0.0927777	30.1
	0.0930554	30.2
	0.0933333	30.4
	0.093611	30.29
	0.0938888	30.29
	0.0941666	30.2
	0.0944444	29.89
	0.0947221	30.49
	0.0949999	30.2
	0.0952777	30.29
	0.0955554	30.2
	0.0958332	30.1
	0.096111	30.2
	0.0963888	30.2
	0.0966666	30.2
	0.0969444	30
	0.0972221	30.29
	0.0975	30.2
	0.0977777	30.4
	0.0980555	30.29
	0.0983332	30.1
	0.0986111	30.49
	0.0988889	30.1
	0.0991666	30.4
	0.0994444	30.4
	0.0997222	30.49
	0.1	30.1
	0.100278	30.1
	0.100556	29.89
	0.100833	30.1
	0.101111	30.2
	0.101389	30.49
	0.101667	30.2
	0.101944	30.49
	0.102222	30.29
	0.1025	30.1
	0.102778	29.89
	0.103055	30.29
	0.103333	30.29
	0.103611	30.2
	0.103889	30.2
	0.104167	30.1
	0.104444	30.49
	0.104722	30.1
	0.105	29.89
	0.105278	30.1
	0.105556	30.4
	0.105833	30.59
	0.106111	30.49
	0.106389	30.1
	0.106667	30
	0.106944	30.29
	0.107222	30.29
	0.1075	30.29
	0.107778	30.2
	0.108056	30.1
	0.108333	30.29
	0.108611	30.29
	0.108889	29.89
	0.109167	30.4
	0.109444	30.1
	0.109722	30
	0.11	30.29
	0.110278	30.29
	0.110555	30
	0.110833	30
	0.111111	30.29
	0.111389	30.29
	0.111667	30.2
	0.111944	29.89
	0.112222	30.2
	0.1125	30.29
	0.112778	30.29
	0.113056	30.59
	0.113333	30.59
	0.113611	30.29
	0.113889	30.49
	0.114167	30.4
	0.114444	30.59
	0.114722	30.1
	0.115	29.89
	0.115278	30.49
	0.115556	30.49
	0.115833	30.49
	0.116111	30.4
	0.116389	30.2
	0.116667	30.29
	0.116944	30.29
	0.117222	30.49
	0.1175	30.4
	0.117778	30.2
	0.118055	30.1
	0.118333	30.29
	0.118611	30.2
	0.118889	30.1
	0.119167	30.29
	0.119444	30.1
	0.119722	30.49
	0.12	30
	0.120278	30.29
	0.120555	30.29
	0.120833	30.1
	0.121111	30.29
	0.121389	30.1
	0.121667	30
	0.121944	30.2
	0.122222	30.2
	0.1225	30.2
	0.122778	30.1
	0.123055	30.2
	0.123333	30.1
	0.123611	30.49
	0.123889	30.1
	0.124167	30.29
	0.124444	30.4
	0.124722	30.49
	0.125	30.29
	0.125278	30.49
	0.125555	30.2
	0.125833	30.29
	0.126111	30.1
	0.126389	30
	0.126667	30.29
	0.126944	30
	0.127222	30.1
	0.1275	30.29
	0.127778	30.29
	0.128055	30.4
	0.128333	30.2
	0.128611	30.1
	0.128889	30
	0.129167	30.29
	0.129444	30.2
	0.129722	30.2
	0.13	30.69
	0.130278	29.89
	0.130555	30.29
	0.130833	30.2
	0.131111	30.2
	0.131389	30.2
	0.131667	30.2
	0.131944	30.49
	0.132222	30.2
	0.1325	30.4
	0.132778	30.49
	0.133055	30.2
	0.133333	30.1
	0.133611	30.4
	0.133889	30.29
	0.134167	30.49
	0.134444	30.2
	0.134722	30.2
	0.135	30.29
	0.135278	30.49
	0.135556	30.4
	0.135833	30.49
	0.136111	30.49
	0.136389	30
	0.136667	30.4
	0.136944	30
	0.137222	29.89
	0.1375	30.1
	0.137778	30.2
	0.138056	30.4
	0.138333	30.29
	0.138611	30.29
	0.138889	30.29
	0.139167	29.89
	0.139444	30.1
	0.139722	30.4
	0.14	30
	0.140278	30.2
	0.140555	30.1
	0.140833	30.49
	0.141111	30.4
	0.141389	30.49
	0.141667	30.49
	0.141944	30.4
	0.142222	30.2
	0.1425	30.4
	0.142778	30.4
	0.143055	30.4
	0.143333	30.1
	0.143611	30
	0.143889	30.4
	0.144167	30.49
	0.144444	30.29
	0.144722	30.1
	0.145	29.89
	0.145278	30.1
	0.145555	30.29
	0.145833	30.2
	0.146111	30.2
	0.146389	30.2
	0.146667	30.1
	0.146944	30.2
	0.147222	30.2
	0.1475	30.29
	0.147778	30.2
	0.148055	30.59
	0.148333	30
	0.148611	30.4
	0.148889	30.29
	0.149167	30.49
	0.149444	30
	0.149722	30.1
	0.15	30.2
	0.150278	30.29
	0.150555	30.59
	0.150833	30.49
	0.151111	30.1
	0.151389	30.59
	0.151667	30.29
	0.151944	30.29
	0.152222	30.29
	0.1525	30.1
	0.152778	30.29
	0.153055	30.2
	0.153333	30.59
	0.153611	30.4
	0.153889	30.4
	0.154167	30
	0.154444	30
	0.154722	30.29
	0.155	30
	0.155278	30.29
	0.155555	30.4
	0.155833	30
	0.156111	30.1
	0.156389	30.2
	0.156667	30.4
	0.156944	30
	0.157222	30.4
	0.1575	30.4
	0.157778	30.49
	0.158055	30.1
	0.158333	30
	0.158611	30.59
	0.158889	30.2
	0.159167	30.29
	0.159444	30.4
	0.159722	30.49
	0.16	30.2
	0.160278	30.1
	0.160555	29.89
	0.160833	30.2
	0.161111	30.2
	0.161389	30.2
	0.161667	30.4
	0.161944	30.29
	0.162222	30.4
	0.1625	30.2
	0.162778	30.2
	0.163055	30.59
	0.163333	30.2
	0.163611	30.2
	0.163889	30.1
	0.164167	30.49
	0.164444	30.49
	0.164722	30.29
	0.165	30.2
	0.165278	30.1
	0.165556	30.49
	0.165833	30.1
	0.166111	30.69
	0.166389	30.49
	0.166667	30.2
	0.166944	30
	0.167222	30
	0.1675	30.29
	0.167778	30.2
	0.168056	30.1
	0.168333	30.2
	0.168611	30.29
	0.168889	30.29
	0.169167	29.89
	0.169444	30.49
	0.169722	30.2
	0.17	30
	0.170278	30.1
	0.170555	30.2
	0.170833	30.29
	0.171111	30.4
	0.171389	30.2
	0.171667	30.2
	0.171944	30.49
	0.172222	30.29
	0.1725	30.1
	0.172778	30.4
	0.173055	30.4
	0.173333	30.29
	0.173611	30
	0.173889	30.29
	0.174167	30.4
	0.174444	30
	0.174722	30.49
	0.175	30.2
	0.175278	30.1
	0.175555	30
	0.175833	30.1
	0.176111	30.4
	0.176389	30.29
	0.176667	30.29
	0.176944	30.4
	0.177222	30.29
	0.1775	30.1
	0.177778	30.29
	0.178055	30.2
	0.178333	30.4
	0.178611	30
	0.178889	30.1
	0.179167	30.1
	0.179444	30.59
	0.179722	30.29
	0.18	30.2
	0.180278	30.1
	0.180556	30.29
	0.180833	30.4
	0.181111	30.49
	0.181389	30.59
	0.181667	30.49
	0.181944	30.29
	0.182222	30.1
	0.1825	30.29
	0.182778	30.29
	0.183056	30.1
	0.183333	30.1
	0.183611	30.29
	0.183889	30.2
	0.184167	30
	0.184444	30.1
	0.184722	30.2
	0.185	30.49
	0.185278	30.2
	0.185555	30.29
	0.185833	30.1
	0.186111	30.29
	0.186389	30.1
	0.186667	29.89
	0.186944	30.59
	0.187222	30.59
	0.1875	30.4
	0.187778	30.4
	0.188056	30.4
	0.188333	30.2
	0.188611	30.2
	0.188889	30.2
	0.189167	30.59
	0.189444	30.4
	0.189722	30.29
	0.19	29.89
	0.190278	30
	0.190556	30.2
	0.190833	30.1
	0.191111	30.1
	0.191389	30.4
	0.191667	30.4
	0.191944	30.2
	0.192222	30.1
	0.1925	30.4
	0.192778	30.49
	0.193056	30.4
	0.193333	29.89
	0.193611	30
	0.193889	30.1
	0.194167	30.2
	0.194444	30.59
	0.194722	30.29
	0.195	30.4
	0.195278	30
	0.195555	30.4
	0.195833	30.2
	0.196111	30.29
	0.196389	30.2
	0.196667	29.69
	0.196944	30.49
	0.197222	30.59
	0.1975	30.4
	0.197778	30.59
	0.198055	30
	0.198333	30.49
	0.198611	30.1
	0.198889	30.2
	0.199167	30.4
	0.199444	30.29
	0.199722	30.29
	0.2	30.29
	0.200278	30.4
	0.200555	30.1
	0.200833	30
	0.201111	30.49
	0.201389	30.29
	0.201667	30.2
	0.201944	30.4
	0.202222	30.2
	0.2025	30.2
	0.202778	30.2
	0.203055	30.4
	0.203333	30.4
	0.203611	30.59
	0.203889	30.1
	0.204167	30.29
	0.204444	30.4
	0.204722	30.59
	0.205	30.49
	0.205278	30.4
	0.205556	30.29
	0.205833	30.59
	0.206111	30.29
	0.206389	29.89
	0.206667	30.2
	0.206944	30.29
	0.207222	30.29
	0.2075	30.59
	0.207778	30.29
	0.208056	30.29
	0.208333	29.89
	0.208611	30.2
	0.208889	30
	0.209167	30.49
	0.209444	30.29
	0.209722	30.29
	0.21	30.29
	0.210278	30.2
	0.210555	30.1
	0.210833	30.49
	0.211111	30.4
	0.211389	29.89
	0.211667	30.59
	0.211944	30.29
	0.212222	30.49
	0.2125	30.49
	0.212778	30.29
	0.213055	30.29
	0.213333	30.29
	0.213611	30.2
	0.213889	30.2
	0.214167	30.59
	0.214444	30.29
	0.214722	30.4
	0.215	30.29
	0.215278	30.29
	0.215555	30.49
	0.215833	30.2
	0.216111	30
	0.216389	30.2
	0.216667	30.4
	0.216944	30.49
	0.217222	30.29
	0.2175	30.29
	0.217778	30.1
	0.218055	30.4
	0.218333	30
	0.218611	30.4
	0.218889	30.59
	0.219167	30.4
	0.219444	30.29
	0.219722	30.59
	0.22	30.49
	0.220278	30.4
	0.220555	30.49
	0.220833	30.2
	0.221111	30.1
	0.221389	30.29
	0.221667	30.29
	0.221944	30.2
	0.222222	30.1
	0.2225	30
	0.222778	30.4
	0.223055	30.1
	0.223333	30.4
	0.223611	30.4
	0.223889	30.69
	0.224167	30.1
	0.224444	30.59
	0.224722	30.1
	0.225	30.49
	0.225278	30.49
	0.225556	29.89
	0.225833	30.2
	0.226111	30.49
	0.226389	30.4
	0.226667	30.1
	0.226944	30.4
	0.227222	30.2
	0.2275	30.1
	0.227778	30.2
	0.228056	30.2
	0.228333	30
	0.228611	30.1
	0.228889	30.69
	0.229167	30.2
	0.229444	30.1
	0.229722	30.49
	0.23	30.1
	0.230278	30.4
	0.230555	30.69
	0.230833	30.29
	0.231111	30.29
	0.231389	30.49
	0.231667	29.89
	0.231944	30.29
	0.232222	30.2
	0.2325	30.2
	0.232778	30.29
	0.233055	30.2
	0.233333	30.59
	0.233611	30.29
	0.233889	30
	0.234167	30.2
	0.234444	30.29
	0.234722	30.1
	0.235	29.89
	0.235278	30
	0.235556	30.1
	0.235833	30.1
	0.236111	30.1
	0.236389	30.2
	0.236667	30.59
	0.236944	30.29
	0.237222	30.4
	0.2375	30.29
	0.237778	30.29
	0.238056	30
	0.238333	30.4
	0.238611	30.1
	0.238889	30.1
	0.239167	30.29
	0.239444	30.4
	0.239722	30.1
	0.24	30.4
	0.240278	30.29
	0.240555	30.4
	0.240833	30.69
	0.241111	30.29
	0.241389	30.59
	0.241667	30.29
	0.241944	29.89
	0.242222	30.29
	0.2425	30.4
	0.242778	30.29
	0.243056	30.2
	0.243333	30.59
	0.243611	30.4
	0.243889	30.49
	0.244167	30.4
	0.244444	30.29
	0.244722	30.2
	0.245	30
	0.245278	30.49
	0.245556	29.89
	0.245833	30
	0.246111	30.29
	0.246389	30.49
	0.246667	30.29
	0.246944	30
	0.247222	30.29
	0.2475	30.29
	0.247778	30.1
	0.248055	30.49
	0.248333	30.29
	0.248611	30
	0.248889	30.29
	0.249167	30.59
	0.249444	30.49
	0.249722	30.29
	0.25	30.29
	0.250278	30.49
	0.250556	30.1
	0.250833	30
	0.251111	30.1
	0.251389	30.2
	0.251667	29.89
	0.251944	30
	0.252222	30.59
	0.2525	30.2
	0.252778	29.89
	0.253055	30.2
	0.253333	30.4
	0.253611	30.49
	0.253889	29.89
	0.254167	30.4
	0.254444	30.8
	0.254722	30.59
	0.255	30.2
	0.255278	30.69
	0.255556	30
	0.255833	30.1
	0.256111	30.8
	0.256389	30.4
	0.256667	30.59
	0.256944	30.59
	0.257222	30.59
	0.2575	30.4
	0.257778	30.29
	0.258055	30.2
	0.258333	30.4
	0.258611	30.29
	0.258889	30.49
	0.259167	30.1
	0.259444	30.49
	0.259722	30.59
	0.26	30.49
	0.260278	30.2
	0.260556	30
	0.260833	30.1
	0.261111	30.2
	0.261389	30.4
	0.261667	30.4
	0.261944	30.59
	0.262222	30.2
	0.2625	30.4
	0.262778	30.59
	0.263055	30.49
	0.263333	30.2
	0.263611	30.4
	0.263889	30.29
	0.264167	30.29
	0.264444	30.29
	0.264722	30.59
	0.265	30
	0.265278	30.1
	0.265555	29.89
	0.265833	30.2
	0.266111	30.2
	0.266389	30.2
	0.266667	30.1
	0.266944	30.4
	0.267222	30.49
	0.2675	30.49
	0.267778	30.29
	0.268056	30.29
	0.268333	30.2
	0.268611	30.4
	0.268889	30.49
	0.269167	30
	0.269444	30.29
	0.269722	30.4
	0.27	30.2
	0.270278	30.29
	0.270555	30.59
	0.270833	30.59
	0.271111	30.49
	0.271389	29.89
	0.271667	30.4
	0.271944	30.29
	0.272222	30.49
	0.2725	30.4
	0.272778	30.49
	0.273055	30.29
	0.273333	30.2
	0.273611	30.49
	0.273889	30.4
	0.274167	30.8
	0.274444	30
	0.274722	30.8
	0.275	30.2
	0.275278	30.29
	0.275556	30.29
	0.275833	30.49
	0.276111	30.49
	0.276389	30.2
	0.276667	30.4
	0.276944	30.2
	0.277222	30.4
	0.2775	30.49
	0.277778	30.4
	0.278055	30.49
	0.278333	30.49
	0.278611	30.2
	0.278889	30.29
	0.279167	30.4
	0.279444	30.1
	0.279722	30.49
	0.28	30
	0.280278	30.2
	0.280555	30.29
	0.280833	30.4
	0.281111	30.2
	0.281389	30.29
	0.281667	30.49
	0.281944	30
	0.282222	30.29
	0.2825	30.4
	0.282778	30.4
	0.283055	30.29
	0.283333	30.69
	0.283611	30.4
	0.283889	30.49
	0.284167	30.59
	0.284444	29.89
	0.284722	30.59
	0.285	30.29
	0.285278	30.69
	0.285556	30.2
	0.285833	30.59
	0.286111	30.4
	0.286389	30.49
	0.286667	30.4
	0.286944	30.49
	0.287222	30.4
	0.2875	30.49
	0.287778	30.4
	0.288055	30.59
	0.288333	30.69
	0.288611	30.1
	0.288889	30.2
	0.289167	31
	0.289444	30.4
	0.289722	30.2
	0.29	30.49
	0.290278	30.49
	0.290555	30.2
	0.290833	29.89
	0.291111	30.29
	0.291389	30.4
	0.291667	30.4
	0.291944	30.49
	0.292222	30.29
	0.2925	30.49
	0.292778	31
	0.293056	30.4
	0.293333	30.69
	0.293611	30.1
	0.293889	30.4
	0.294167	30
	0.294444	30.69
	0.294722	30.29
	0.295	30.2
	0.295278	30.4
	0.295555	30.29
	0.295833	30.59
	0.296111	30.29
	0.296389	30.29
	0.296667	30.29
	0.296944	30.29
	0.297222	30
	0.2975	30.2
	0.297778	30.49
	0.298056	30.29
	0.298333	30.59
	0.298611	30.59
	0.298889	30.4
	0.299167	30.29
	0.299444	30.29
	0.299722	30.49
	0.3	30.1
	0.300278	30.29
	0.300555	30.59
	0.300833	30.49
	0.301111	30.49
	0.301389	30.4
	0.301667	30.4
	0.301944	30.2
	0.302222	30.69
	0.3025	30.29
	0.302778	30
	0.303055	30.4
	0.303333	30.29
	0.303611	29.89
	0.303889	30.4
	0.304167	30.2
	0.304444	30.2
	0.304722	30.49
	0.305	29.89
	0.305278	30.29
	0.305555	30.1
	0.305833	30.1
	0.306111	30.59
	0.306389	30.2
	0.306667	30.1
	0.306944	30.49
	0.307222	30
	0.3075	30.1
	0.307778	30.2
	0.308055	30.2
	0.308333	30.4
	0.308611	30.2
	0.308889	30.4
	0.309167	30.29
	0.309444	30.29
	0.309722	30.4
	0.31	30.49
	0.310278	30.29
	0.310556	30.49
	0.310833	30.49
	0.311111	30.2
	0.311389	30.69
	0.311667	30.2
	0.311944	30.59
	0.312222	30.29
	0.3125	30.2
	0.312778	30.29
	0.313055	30.29
	0.313333	30.4
	0.313611	30.29
	0.313889	30
	0.314167	30.1
	0.314444	30
	0.314722	30.29
	0.315	30.29
	0.315278	30.49
	0.315555	30.59
	0.315833	30.59
	0.316111	29.89
	0.316389	30.49
	0.316667	30.4
	0.316944	30.1
	0.317222	30.2
	0.3175	30.4
	0.317778	30.4
	0.318055	30.2
	0.318333	30.29
	0.318611	30.2
	0.318889	30
	0.319167	30.4
	0.319444	30.2
	0.319722	30.59
	0.32	30.29
	0.320278	30.4
	0.320555	30.2
	0.320833	30.69
	0.321111	30.4
	0.321389	30.4
	0.321667	30.4
	0.321944	30.4
	0.322222	30.49
	0.3225	30.59
	0.322778	30.1
	0.323055	30.59
	0.323333	30.29
	0.323611	30.49
	0.323889	30.29
	0.324167	30.49
	0.324444	30.2
	0.324722	30
	0.325	30.29
	0.325278	30.29
	0.325555	30.29
	0.325833	30.29
	0.326111	30.1
	0.326389	30.59
	0.326667	30.29
	0.326944	30.4
	0.327222	30.29
	0.3275	30.4
	0.327778	30.69
	0.328055	30.2
	0.328333	30.29
	0.328611	30.2
	0.328889	30.29
	0.329167	30.4
	0.329444	30.2
	0.329722	30.29
	0.33	30.29
	0.330278	30.49
	0.330556	30.1
	0.330833	30.29
	0.331111	30.2
	0.331389	30.49
	0.331667	30.2
	0.331944	30.49
	0.332222	30.2
	0.3325	30.29
	0.332778	30.1
	0.333055	30.29
	0.333333	30.4
	0.333611	30.2
	0.333889	30.49
	0.334167	30.4
	0.334444	30.1
	0.334722	30.2
	0.335	30.2
	0.335278	30.4
	0.335555	30.4
	0.335833	30
	0.336111	30.1
	0.336389	30.49
	0.336667	30.4
	0.336944	30.59
	0.337222	30.29
	0.3375	30.4
	0.337778	30.4
	0.338055	30.8
	0.338333	30.59
	0.338611	30.29
	0.338889	30.29
	0.339167	30.29
	0.339444	30.29
	0.339722	30.59
	0.34	30.59
	0.340278	30.49
	0.340555	30.2
	0.340833	30.59
	0.341111	30.2
	0.341389	30.2
	0.341667	30.29
	0.341944	30.4
	0.342222	30.49
	0.3425	30.2
	0.342778	30.2
	0.343055	30.29
	0.343333	30
	0.343611	30
	0.343889	30.1
	0.344167	30.49
	0.344444	30.49
	0.344722	30.4
	0.345	30.59
	0.345278	30.1
	0.345556	30.29
	0.345833	30.4
	0.346111	30.4
	0.346389	30.29
	0.346667	30.29
	0.346944	30.49
	0.347222	30.59
	0.3475	30.4
	0.347778	30.29
	0.348056	30.4
	0.348333	30.4
	0.348611	30.1
	0.348889	30.1
	0.349167	29.89
	0.349444	30.59
	0.349722	30.4
	0.35	30.59
	0.350278	30.59
	0.350555	30.29
	0.350833	30.2
	0.351111	30.59
	0.351389	30.59
	0.351667	30.1
	0.351944	30.59
	0.352222	30.2
	0.3525	30.4
	0.352778	30.29
	0.353056	30.49
	0.353333	30.29
	0.353611	30.59
	0.353889	30.29
	0.354167	30.8
	0.354444	30.2
	0.354722	30.4
	0.355	30.2
	0.355278	30.2
	0.355556	30.29
	0.355833	30.29
	0.356111	30.2
	0.356389	30.29
	0.356667	30.59
	0.356944	29.89
	0.357222	30.4
	0.3575	30.29
	0.357778	30.49
	0.358055	30.2
	0.358333	30.29
	0.358611	30
	0.358889	30.69
	0.359167	30.49
	0.359444	30.49
	0.359722	30.29
	0.36	30.59
	0.360278	30.29
	0.360555	30.4
	0.360833	30.4
	0.361111	30.29
	0.361389	30.29
	0.361667	30.29
	0.361944	30.59
	0.362222	30.2
	0.3625	30.29
	0.362778	30.29
	0.363055	30.29
	0.363333	30.59
	0.363611	30.4
	0.363889	30.4
	0.364167	30.2
	0.364444	30.59
	0.364722	30.2
	0.365	30.1
	0.365278	30.2
	0.365555	30.29
	0.365833	30.29
	0.366111	30.4
	0.366389	30.2
	0.366667	30.4
	0.366944	30.1
	0.367222	30.2
	0.3675	30.2
	0.367778	30.49
	0.368056	30.2
	0.368333	30.2
	0.368611	30.1
	0.368889	30.1
	0.369167	30.2
	0.369444	30.29
	0.369722	30.2
	0.37	30.2
	0.370278	30
	0.370555	30.29
	0.370833	30.29
	0.371111	30.1
	0.371389	30.2
	0.371667	30.49
	0.371944	30.59
	0.372222	30.29
	0.3725	30.1
	0.372778	30.1
	0.373055	30.4
	0.373333	30.2
	0.373611	30.69
	0.373889	30.29
	0.374167	30.49
	0.374444	30.1
	0.374722	30.2
	0.375	30.49
	0.375278	30.29
	0.375555	30.2
	0.375833	30.59
	0.376111	30
	0.376389	30.49
	0.376667	30.29
	0.376944	29.8
	0.377222	30.2
	0.3775	30.4
	0.377778	30.4
	0.378056	30.59
	0.378333	30.49
	0.378611	30.1
	0.378889	30.49
	0.379167	30.49
	0.379444	30.4
	0.379722	30.2
	0.38	30.4
	0.380278	30.69
	0.380556	30.29
	0.380833	29.89
	0.381111	30.1
	0.381389	30.1
	0.381667	30.2
	0.381944	30.4
	0.382222	30.29
	0.3825	30.29
	0.382778	30.1
	0.383055	30.2
	0.383333	30
	0.383611	30.4
	0.383889	30
	0.384167	30.2
	0.384444	30.2
	0.384722	30.29
	0.385	30.2
	0.385278	30.59
	0.385555	30.1
	0.385833	30.29
	0.386111	30.4
	0.386389	30.59
	0.386667	30.1
	0.386944	30
	0.387222	30.69
	0.3875	30.49
	0.387778	30.4
	0.388055	30.2
	0.388333	30.49
	0.388611	30.1
	0.388889	30.4
	0.389167	30.1
	0.389444	30.1
	0.389722	30.59
	0.39	30.29
	0.390278	30.29
	0.390555	30.2
	0.390833	30.49
	0.391111	30.29
	0.391389	30.29
	0.391667	30.29
	0.391944	30.2
	0.392222	30.2
	0.3925	30.29
	0.392778	30.49
	0.393055	30.49
	0.393333	30.29
	0.393611	30.49
	0.393889	30.59
	0.394167	30.2
	0.394444	30.4
	0.394722	30.69
	0.395	30.4
	0.395278	30.49
	0.395556	30.49
	0.395833	30.59
	0.396111	30.4
	0.396389	30.4
	0.396667	30.49
	0.396944	30.29
	0.397222	30.4
	0.3975	30
	0.397778	30.49
	0.398055	30.59
	0.398333	30.4
	0.398611	30.4
	0.398889	30.49
	0.399167	30
	0.399444	30.4
	0.399722	30.4
	0.4	30.49
	0.400278	30.59
	0.400555	30.4
	0.400833	30.29
	0.401111	30.2
	0.401389	30.1
	0.401667	30.4
	0.401944	30.2
	0.402222	30.4
	0.4025	30.2
	0.402778	30.1
	0.403055	30.2
	0.403333	30.4
	0.403611	30.4
	0.403889	30.49
	0.404167	30.4
	0.404444	30.29
	0.404722	30.49
	0.405	30.49
	0.405278	29.89
	0.405556	29.89
	0.405833	30.1
	0.406111	30.29
	0.406389	30.2
	0.406667	30.4
	0.406944	30.4
	0.407222	30.1
	0.4075	30.4
	0.407778	29.89
	0.408056	30.49
	0.408333	30.1
	0.408611	30.49
	0.408889	30.49
	0.409167	30.2
	0.409444	30.29
	0.409722	30.49
	0.41	29.89
	0.410278	30.2
	0.410555	30.4
	0.410833	30.59
	0.411111	30.1
	0.411389	30.2
	0.411667	30.29
	0.411944	30.59
	0.412222	30.29
	0.4125	30.29
	0.412778	30.4
	0.413055	30.29
	0.413333	30.2
	0.413611	30.4
	0.413889	30.29
	0.414167	30.29
	0.414444	30.2
	0.414722	30.29
	0.415	30.29
	0.415278	30.2
	0.415556	30.4
	0.415833	30.2
	0.416111	30.49
	0.416389	30.2
	0.416667	30.2
	0.416944	30.29
	0.417222	30.4
	0.4175	29.89
	0.417778	30.1
	0.418055	30.29
	0.418333	30.4
	0.418611	30.1
	0.418889	30.2
	0.419167	30.29
	0.419444	30.2
	0.419722	30.2
	0.42	30.4
	0.420278	30.1
	0.420555	30.2
	0.420833	30
	0.421111	30.29
	0.421389	30.49
	0.421667	30.2
	0.421944	30.69
	0.422222	30.49
	0.4225	30.69
	0.422778	30.59
	0.423056	30.49
	0.423333	30.49
	0.423611	30.59
	0.423889	30.4
	0.424167	30.29
	0.424444	30.4
	0.424722	30.4
	0.425	30.29
	0.425278	30.2
	0.425555	30.29
	0.425833	30.29
	0.426111	30.49
	0.426389	30.2
	0.426667	30.4
	0.426944	30.4
	0.427222	30.1
	0.4275	30.29
	0.427778	30.1
	0.428055	30.1
	0.428333	30.4
	0.428611	30.59
	0.428889	30.1
	0.429167	30.69
	0.429444	30.69
	0.429722	30.49
	0.43	30.49
	0.430278	30.1
	0.430556	30.29
	0.430833	30.1
	0.431111	30.1
	0.431389	29.89
	0.431667	30.1
	0.431944	30.59
	0.432222	30.29
	0.4325	30.49
	0.432778	30.29
	0.433055	30.29
	0.433333	30.2
	0.433611	30.29
	0.433889	30.1
	0.434167	30.2
	0.434444	30.29
	0.434722	30.4
	0.435	30.29
	0.435278	30.59
	0.435555	30.29
	0.435833	30.1
	0.436111	30.4
	0.436389	30.4
	0.436667	30.29
	0.436944	30.29
	0.437222	30.1
	0.4375	30.1
	0.437778	30.2
	0.438055	30
	0.438333	30.2
	0.438611	30.1
	0.438889	30.29
	0.439167	30.2
	0.439444	30.1
	0.439722	30.2
	0.44	30.29
	0.440278	30.1
	0.440556	30
	0.440833	30.1
	0.441111	30.59
	0.441389	30.4
	0.441667	30.29
	0.441944	30.49
	0.442222	30
	0.4425	30.29
	0.442778	30.4
	0.443056	30
	0.443333	30.2
	0.443611	30.29
	0.443889	30.2
	0.444167	30.49
	0.444444	30.29
	0.444722	30.49
	0.445	30.4
	0.445278	30.4
	0.445555	30.59
	0.445833	30.1
	0.446111	30.1
	0.446389	30.1
	0.446667	30.1
	0.446944	30.29
	0.447222	30.4
	0.4475	30
	0.447778	30.49
	0.448055	30.2
	0.448333	30.49
	0.448611	29.89
	0.448889	30.2
	0.449167	30.29
	0.449444	30.2
	0.449722	30.1
	0.45	30.2
	0.450278	30.1
	0.450555	30.4
	0.450833	30.49
	0.451111	30.4
	0.451389	30.4
	0.451667	30.2
	0.451944	30.2
	0.452222	30.4
	0.4525	29.8
	0.452778	30.4
	0.453055	30.2
	0.453333	30.49
	0.453611	30.29
	0.453889	30.4
	0.454167	30.29
	0.454444	30.1
	0.454722	30.69
	0.455	30.49
	0.455278	30.4
	0.455556	30.2
	0.455833	30.49
	0.456111	30.4
	0.456389	30.49
	0.456667	30.59
	0.456944	30.49
	0.457222	30.1
	0.4575	30.2
	0.457778	30.29
	0.458056	30.2
	0.458333	30.49
	0.458611	29.89
	0.458889	30.1
	0.459167	30.49
	0.459444	30.69
	0.459722	30.2
	0.46	30.4
	0.460278	30.2
	0.460555	30.49
	0.460833	30.59
	0.461111	30.8
	0.461389	30.49
	0.461667	30.4
	0.461944	30.4
	0.462222	30.49
	0.4625	30.29
	0.462778	30.29
	0.463055	30.2
	0.463333	30.2
	0.463611	30.1
	0.463889	30.4
	0.464167	30.29
	0.464444	30.59
	0.464722	30
	0.465	30.2
	0.465278	30.2
	0.465555	30.1
	0.465833	30.29
	0.466111	30.59
	0.466389	30
	0.466667	30.4
	0.466944	30.49
	0.467222	30.29
	0.4675	30.2
	0.467778	30.2
	0.468055	30.49
	0.468333	30.4
	0.468611	30.4
	0.468889	30.1
	0.469167	30.29
	0.469444	30.1
	0.469722	30.2
	0.47	30.2
	0.470278	30
	0.470555	30.29
	0.470833	30
	0.471111	29.89
	0.471389	30.2
	0.471667	30.29
	0.471944	30.1
	0.472222	30.4
	0.4725	30.1
	0.472778	30.4
	0.473055	30.69
	0.473333	30.2
	0.473611	30.2
	0.473889	30.59
	0.474167	30.49
	0.474444	30.59
	0.474722	30.4
	0.475	30.49
	0.475278	30.4
	0.475555	30.69
	0.475833	30.4
	0.476111	30.89
	0.476389	30.2
	0.476667	30.29
	0.476944	30.59
	0.477222	30.49
	0.4775	30.49
	0.477778	30.4
	0.478055	30.1
	0.478333	30.1
	0.478611	30.1
	0.478889	30.29
	0.479167	30.49
	0.479444	30.49
	0.479722	30.2
	0.48	30.2
	0.480278	30.2
	0.480556	30.29
	0.480833	30.49
	0.481111	30.2
	0.481389	30.1
	0.481667	30.2
	0.481944	30.2
	0.482222	30.49
	0.4825	30.2
	0.482778	30.49
	0.483056	30.2
	0.483333	30.2
	0.483611	30.29
	0.483889	30.59
	0.484167	30.2
	0.484444	29.89
	0.484722	30.49
	0.485	30.49
	0.485278	30.4
	0.485555	30
	0.485833	30
	0.486111	30.29
	0.486389	30.29
	0.486667	30.4
	0.486944	30.1
	0.487222	30.1
	0.4875	30.4
	0.487778	30.59
	0.488055	30.29
	0.488333	30.2
	0.488611	30.29
	0.488889	30.1
	0.489167	30.29
	0.489444	30.1
	0.489722	30.29
	0.49	30.4
	0.490278	30.1
	0.490556	30.2
	0.490833	30.29
	0.491111	30.2
	0.491389	30.29
	0.491667	30.1
	0.491944	30.49
	0.492222	30.29
	0.4925	30.4
	0.492778	30.29
	0.493055	30.29
	0.493333	30.29
	0.493611	30.59
	0.493889	30.59
	0.494167	30.49
	0.494444	30.49
	0.494722	30.2
	0.495	30.2
	0.495278	30.49
	0.495556	30.29
	0.495833	30.4
	0.496111	30.4
	0.496389	30.1
	0.496667	30.2
	0.496944	30.29
	0.497222	30.49
	0.4975	29.8
	0.497778	30.59
	0.498055	30.1
	0.498333	30.4
	0.498611	30.29
	0.498889	30.49
	0.499167	30.49
	0.499444	30.59
	0.499722	30.59
	0.5	30.29
	0.500278	30.4
	0.500555	30.59
	0.500833	30.59
	0.501111	30.49
	0.501389	30.59
	0.501667	30.4
	0.501944	30.1
	0.502222	30.29
	0.5025	30.59
	0.502778	30
	0.503055	30.4
	0.503333	30.2
	0.503611	30.49
	0.503889	30.29
	0.504167	30.29
	0.504444	30.1
	0.504722	30.1
	0.505	30.4
	0.505278	30.59
	0.505555	30.29
	0.505833	30.29
	0.506111	30
	0.506389	30.2
	0.506667	30.1
	0.506944	30.4
	0.507222	30.49
	0.5075	30.59
	0.507778	30.29
	0.508055	30.2
	0.508333	30.4
	0.508611	30.29
	0.508889	30.29
	0.509167	30.29
	0.509444	29.89
	0.509722	30.4
	0.51	30.2
	0.510278	30.49
	0.510555	30.1
	0.510833	30.1
	0.511111	30.49
	0.511389	30.29
	0.511667	30.29
	0.511944	30.49
	0.512222	30.29
	0.5125	30.4
	0.512778	30.1
	0.513055	30.29
	0.513333	30.4
	0.513611	30.49
	0.513889	30.4
	0.514167	30.4
	0.514444	30.2
	0.514722	30.2
	0.515	30.4
	0.515278	30.4
	0.515555	30.29
	0.515833	30.59
	0.516111	30.1
	0.516389	30.29
	0.516667	30.29
	0.516944	30
	0.517222	30.29
	0.5175	30.29
	0.517778	30.2
	0.518055	30.4
	0.518333	30.29
	0.518611	30.49
	0.518889	30
	0.519167	30.2
	0.519444	30.2
	0.519722	30.49
	0.52	30.49
	0.520278	30.4
	0.520555	30.69
	0.520833	30.2
	0.521111	30.4
	0.521389	30.29
	0.521667	30.29
	0.521944	30.4
	0.522222	30.2
	0.5225	30.29
	0.522778	30.29
	0.523056	30.1
	0.523333	30.1
	0.523611	30.1
	0.523889	30.89
	0.524167	30.4
	0.524444	30.4
	0.524722	30.69
	0.525	30.2
	0.525278	30.4
	0.525555	30.49
	0.525833	30.29
	0.526111	30.2
	0.526389	30.59
	0.526667	30.49
	0.526944	30.4
	0.527222	30.29
	0.5275	30.1
	0.527778	30.2
	0.528055	30.49
	0.528333	30.2
	0.528611	30.59
	0.528889	30.49
	0.529167	30.59
	0.529444	30.4
	0.529722	30.49
	0.53	30.49
	0.530278	30.8
	0.530555	30.59
	0.530833	30.69
	0.531111	30.29
	0.531389	30.29
	0.531667	30.4
	0.531944	30.49
	0.532222	30.4
	0.5325	30.69
	0.532778	30.1
	0.533055	30.69
	0.533333	30.4
	0.533611	30.1
	0.533889	30.2
	0.534167	30.1
	0.534444	30.4
	0.534722	29.89
	0.535	30.29
	0.535278	30.2
	0.535556	30.2
	0.535833	30.49
	0.536111	30.69
	0.536389	30.29
	0.536667	30
	0.536944	30.2
	0.537222	30.4
	0.5375	30.2
	0.537778	30.2
	0.538056	30.49
	0.538333	30.49
	0.538611	30.4
	0.538889	30.49
	0.539167	30.29
	0.539444	30
	0.539722	30.1
	0.54	30.2
	0.540278	30.1
	0.540555	30.29
	0.540833	30.1
	0.541111	30.29
	0.541389	30.2
	0.541667	29.89
	0.541944	30.29
	0.542222	30.4
	0.5425	30.49
	0.542778	30.4
	0.543056	30.1
	0.543333	30.1
	0.543611	29.89
	0.543889	30.2
	0.544167	30.59
	0.544444	30.49
	0.544722	30.29
	0.545	30.4
	0.545278	30.2
	0.545556	30.4
	0.545833	30.29
	0.546111	30.59
	0.546389	30.4
	0.546667	30.89
	0.546944	30.2
	0.547222	30.2
	0.5475	30.4
	0.547778	30.4
	0.548056	30.29
	0.548333	30.29
	0.548611	30.29
	0.548889	30.4
	0.549167	30.49
	0.549444	30.1
	0.549722	30
	0.55	30.1
	0.550278	30.29
	0.550556	30.49
	0.550833	30
	0.551111	30.4
	0.551389	30.1
	0.551667	30.4
	0.551944	30.2
	0.552222	30.59
	0.5525	30.59
	0.552778	30.59
	0.553055	30.29
	0.553333	30.59
	0.553611	30.4
	0.553889	30.2
	0.554167	30.49
	0.554444	30.59
	0.554722	30.1
[truncated: 5,203 more rows]

## Sheet: d
	d
	Time (ps)	Power (kW)
	-1200	-0.686228
	-1199	-0.679447
	-1198	-0.67131
	-1197	-0.665885
	-1196	-0.659104
	-1195	-0.653679
	-1194	-0.648255
	-1193	-0.644186
	-1192	-0.640117
	-1191	-0.636049
	-1190	-0.63198
	-1189	-0.630624
	-1188	-0.627912
	-1187	-0.626556
	-1186	-0.6252
	-1185	-0.623843
	-1184	-0.623843
	-1183	-0.6252
	-1182	-0.626556
	-1181	-0.626556
	-1180	-0.629268
	-1179	-0.630624
	-1178	-0.634693
	-1177	-0.637405
	-1176	-0.641474
	-1175	-0.644186
	-1174	-0.649611
	-1173	-0.655036
	-1172	-0.66046
	-1171	-0.664529
	-1170	-0.67131
	-1169	-0.679447
	-1168	-0.684872
	-1167	-0.691652
	-1166	-0.698433
	-1165	-0.70657
	-1164	-0.714708
	-1163	-0.724201
	-1162	-0.732338
	-1161	-0.741831
	-1160	-0.749968
	-1159	-0.758105
	-1158	-0.767599
	-1157	-0.777092
	-1156	-0.786585
	-1155	-0.796079
	-1154	-0.805572
	-1153	-0.815065
	-1152	-0.824558
	-1151	-0.835408
	-1150	-0.843545
	-1149	-0.854394
	-1148	-0.862531
	-1147	-0.872025
	-1146	-0.881518
	-1145	-0.891011
	-1144	-0.899148
	-1143	-0.908642
	-1142	-0.915423
	-1141	-0.924916
	-1140	-0.933053
	-1139	-0.94119
	-1138	-0.949327
	-1137	-0.956108
	-1136	-0.962889
	-1135	-0.968314
	-1134	-0.975095
	-1133	-0.980519
	-1132	-0.985944
	-1131	-0.991369
	-1130	-0.995437
	-1129	-1.00086
	-1128	-1.00493
	-1127	-1.00764
	-1126	-1.01171
	-1125	-1.01442
	-1124	-1.01714
	-1123	-1.01849
	-1122	-1.0212
	-1121	-1.0212
	-1120	-1.02256
	-1119	-1.02256
	-1118	-1.02256
	-1117	-1.02256
	-1116	-1.0212
	-1115	-1.01985
	-1114	-1.01985
	-1113	-1.01714
	-1112	-1.01578
	-1111	-1.01171
	-1110	-1.009
	-1109	-1.00629
	-1108	-1.00222
	-1107	-0.999506
	-1106	-0.994081
	-1105	-0.990012
	-1104	-0.984588
	-1103	-0.980519
	-1102	-0.973738
	-1101	-0.968314
	-1100	-0.962889
	-1099	-0.956108
	-1098	-0.949327
	-1097	-0.942546
	-1096	-0.935765
	-1095	-0.93034
	-1094	-0.922203
	-1093	-0.914066
	-1092	-0.905929
	-1091	-0.899148
	-1090	-0.889655
	-1089	-0.882874
	-1088	-0.873381
	-1087	-0.865244
	-1086	-0.857107
	-1085	-0.846257
	-1084	-0.83812
	-1083	-0.829983
	-1082	-0.82049
	-1081	-0.810996
	-1080	-0.802859
	-1079	-0.793366
	-1078	-0.783873
	-1077	-0.775736
	-1076	-0.766243
	-1075	-0.756749
	-1074	-0.747256
	-1073	-0.737763
	-1072	-0.728269
	-1071	-0.720132
	-1070	-0.711995
	-1069	-0.703858
	-1068	-0.694365
	-1067	-0.686228
	-1066	-0.678091
	-1065	-0.669953
	-1064	-0.66046
	-1063	-0.652323
	-1062	-0.644186
	-1061	-0.636049
	-1060	-0.629268
	-1059	-0.621131
	-1058	-0.61435
	-1057	-0.607569
	-1056	-0.599432
	-1055	-0.594007
	-1054	-0.587226
	-1053	-0.581802
	-1052	-0.575021
	-1051	-0.569596
	-1050	-0.564171
	-1049	-0.558747
	-1048	-0.553322
	-1047	-0.547897
	-1046	-0.542472
	-1045	-0.538404
	-1044	-0.534335
	-1043	-0.530267
	-1042	-0.524842
	-1041	-0.52213
	-1040	-0.518061
	-1039	-0.515349
	-1038	-0.512636
	-1037	-0.509924
	-1036	-0.507212
	-1035	-0.504499
	-1034	-0.503143
	-1033	-0.500431
	-1032	-0.500431
	-1031	-0.497718
	-1030	-0.499075
	-1029	-0.497718
	-1028	-0.496362
	-1027	-0.496362
	-1026	-0.496362
	-1025	-0.496362
	-1024	-0.497718
	-1023	-0.496362
	-1022	-0.497718
	-1021	-0.497718
	-1020	-0.499075
	-1019	-0.500431
	-1018	-0.501787
	-1017	-0.503143
	-1016	-0.504499
	-1015	-0.505856
	-1014	-0.508568
	-1013	-0.508568
	-1012	-0.51128
	-1011	-0.512636
	-1010	-0.515349
	-1009	-0.518061
	-1008	-0.519417
	-1007	-0.52213
	-1006	-0.523486
	-1005	-0.526198
	-1004	-0.528911
	-1003	-0.531623
	-1002	-0.532979
	-1001	-0.535692
	-1000	-0.538404
	-999	-0.53976
	-998	-0.542472
	-997	-0.543829
	-996	-0.546541
	-995	-0.547897
	-994	-0.549253
	-993	-0.551966
	-992	-0.553322
	-991	-0.554678
	-990	-0.556034
	-989	-0.556034
	-988	-0.55739
	-987	-0.558747
	-986	-0.558747
	-985	-0.558747
	-984	-0.558747
	-983	-0.558747
	-982	-0.558747
	-981	-0.55739
	-980	-0.55739
	-979	-0.554678
	-978	-0.554678
	-977	-0.553322
	-976	-0.550609
	-975	-0.547897
	-974	-0.545185
	-973	-0.542472
	-972	-0.53976
	-971	-0.535692
	-970	-0.532979
	-969	-0.527554
	-968	-0.523486
	-967	-0.518061
	-966	-0.512636
	-965	-0.507212
	-964	-0.501787
	-963	-0.495006
	-962	-0.488225
	-961	-0.481444
	-960	-0.473307
	-959	-0.466526
	-958	-0.457033
	-957	-0.44754
	-956	-0.439403
	-955	-0.429909
	-954	-0.41906
	-953	-0.409567
	-952	-0.398717
	-951	-0.387868
	-950	-0.377018
	-949	-0.364813
	-948	-0.352607
	-947	-0.340401
	-946	-0.326839
	-945	-0.314634
	-944	-0.299716
	-943	-0.286154
	-942	-0.272592
	-941	-0.257674
	-940	-0.242756
	-939	-0.227838
	-938	-0.21292
	-937	-0.196646
	-936	-0.181728
	-935	-0.165454
	-934	-0.14918
	-933	-0.132905
	-932	-0.116631
	-931	-0.100357
	-930	-0.0827266
	-929	-0.0650962
	-928	-0.0488221
	-927	-0.0325479
	-926	-0.0149175
	-925	0.00271287
	-924	0.0189871
	-923	0.0352612
	-922	0.0528916
	-921	0.0691658
	-920	0.08544
	-919	0.101714
	-918	0.119345
	-917	0.135619
	-916	0.151893
	-915	0.168167
	-914	0.184441
	-913	0.200715
	-912	0.215633
	-911	0.231908
	-910	0.246826
	-909	0.261744
	-908	0.276662
	-907	0.29158
	-906	0.303785
	-905	0.318703
	-904	0.332265
	-903	0.344471
	-902	0.358033
	-901	0.368882
	-900	0.382444
	-899	0.393293
	-898	0.404143
	-897	0.414992
	-896	0.425842
	-895	0.435335
	-894	0.444828
	-893	0.452965
	-892	0.461102
	-891	0.470596
	-890	0.478733
	-889	0.484158
	-888	0.490938
	-887	0.497719
	-886	0.503144
	-885	0.508569
	-884	0.513994
	-883	0.518062
	-882	0.522131
	-881	0.524843
	-880	0.528912
	-879	0.531624
	-878	0.534336
	-877	0.534336
	-876	0.537049
	-875	0.537049
	-874	0.538405
	-873	0.538405
	-872	0.539761
	-871	0.538405
	-870	0.538405
	-869	0.537049
	-868	0.535693
	-867	0.535693
	-866	0.53298
	-865	0.530268
	-864	0.528912
	-863	0.526199
	-862	0.524843
	-861	0.520774
	-860	0.518062
	-859	0.51535
	-858	0.511281
	-857	0.508569
	-856	0.5045
	-855	0.501788
	-854	0.499076
	-853	0.495007
	-852	0.490938
	-851	0.48687
	-850	0.482801
	-849	0.480089
	-848	0.474664
	-847	0.471952
	-846	0.467883
	-845	0.463815
	-844	0.459746
	-843	0.457034
	-842	0.452965
	-841	0.448897
	-840	0.446185
	-839	0.442116
	-838	0.438047
	-837	0.435335
	-836	0.432623
	-835	0.42991
	-834	0.427198
	-833	0.423129
	-832	0.420417
	-831	0.417705
	-830	0.416349
	-829	0.41228
	-828	0.410924
	-827	0.409568
	-826	0.406855
	-825	0.405499
	-824	0.402787
	-823	0.40143
	-822	0.400074
	-821	0.397362
	-820	0.397362
	-819	0.39465
	-818	0.393293
	-817	0.391937
	-816	0.391937
	-815	0.390581
	-814	0.387869
	-813	0.387869
	-812	0.385156
	-811	0.385156
	-810	0.3838
	-809	0.382444
	-808	0.381088
	-807	0.379732
	-806	0.378375
	-805	0.377019
	-804	0.375663
	-803	0.374307
	-802	0.372951
	-801	0.370238
	-800	0.367526
	-799	0.36617
	-798	0.363457
	-797	0.362101
	-796	0.359389
	-795	0.356677
	-794	0.353964
	-793	0.351252
	-792	0.348539
	-791	0.344471
	-790	0.341758
	-789	0.339046
	-788	0.334978
	-787	0.330909
	-786	0.328197
	-785	0.324128
	-784	0.32006
	-783	0.317347
	-782	0.311922
	-781	0.307854
	-780	0.303785
	-779	0.299717
	-778	0.295648
	-777	0.29158
	-776	0.286155
	-775	0.282086
	-774	0.276662
	-773	0.272593
	-772	0.267168
	-771	0.261744
	-770	0.257675
	-769	0.25225
	-768	0.248182
	-767	0.241401
	-766	0.235976
	-765	0.231908
	-764	0.226483
	-763	0.221058
	-762	0.21699
	-761	0.211565
	-760	0.20614
	-759	0.202072
	-758	0.196647
	-757	0.191222
	-756	0.185797
	-755	0.181729
	-754	0.176304
	-753	0.170879
	-752	0.166811
	-751	0.161386
	-750	0.157318
	-749	0.151893
	-748	0.147824
	-747	0.143756
	-746	0.141043
	-745	0.135619
	-744	0.13155
	-743	0.127482
	-742	0.124769
	-741	0.122057
	-740	0.117988
	-739	0.115276
	-738	0.111207
	-737	0.109851
	-736	0.107139
	-735	0.104427
	-734	0.10307
	-733	0.101714
	-732	0.100358
	-731	0.0990018
	-730	0.0976456
	-729	0.0976456
	-728	0.0962894
	-727	0.0949333
	-726	0.0935771
	-725	0.0949333
	-724	0.0949333
	-723	0.0962894
	-722	0.0976456
	-721	0.0990018
	-720	0.0990018
	-719	0.101714
	-718	0.10307
	-717	0.104427
	-716	0.107139
	-715	0.108495
	-714	0.111207
	-713	0.11392
	-712	0.117988
	-711	0.120701
	-710	0.123413
	-709	0.127482
	-708	0.130194
	-707	0.134263
	-706	0.139687
	-705	0.143756
	-704	0.147824
	-703	0.151893
	-702	0.158674
	-701	0.162742
	-700	0.168167
	-699	0.173592
	-698	0.179017
	-697	0.185797
	-696	0.191222
	-695	0.198003
	-694	0.204784
	-693	0.211565
	-692	0.219702
	-691	0.226483
	-690	0.23462
	-689	0.241401
	-688	0.249538
	-687	0.259031
	-686	0.267168
	-685	0.278018
	-684	0.287511
	-683	0.295648
	-682	0.306498
	-681	0.317347
	-680	0.328197
	-679	0.339046
	-678	0.349896
	-677	0.362101
	-676	0.372951
	-675	0.385156
	-674	0.397362
	-673	0.410924
	-672	0.423129
	-671	0.436691
	-670	0.450253
	-669	0.465171
	-668	0.478733
	-667	0.492295
	-666	0.507213
	-665	0.522131
	-664	0.537049
	-663	0.553323
	-662	0.568241
	-661	0.583159
	-660	0.599433
	-659	0.614351
	-658	0.631981
	-657	0.648256
	-656	0.663174
	-655	0.679448
	-654	0.697078
	-653	0.713352
	-652	0.730983
	-651	0.748613
	-650	0.766244
	-649	0.782518
	-648	0.800148
	-647	0.817778
	-646	0.835409
	-645	0.853039
	-644	0.872026
	-643	0.889656
	-642	0.907286
	-641	0.926273
	-640	0.94526
	-639	0.96289
	-638	0.98052
	-637	1.00086
	-636	1.01849
	-635	1.03884
	-634	1.05647
	-633	1.07545
	-632	1.09444
	-631	1.11478
	-630	1.13241
	-629	1.1514
	-628	1.17039
	-627	1.18937
	-626	1.207
	-625	1.22735
	-624	1.24633
	-623	1.26532
	-622	1.28431
	-621	1.30329
	-620	1.32228
	-619	1.34126
	-618	1.36025
	-617	1.37924
	-616	1.39687
	-615	1.4145
	-614	1.43349
	-613	1.45112
	-612	1.4701
	-611	1.48773
	-610	1.50536
	-609	1.52164
	-608	1.53927
	-607	1.5569
	-606	1.57317
	-605	1.58945
	-604	1.60708
	-603	1.62335
	-602	1.63962
	-601	1.6559
	-600	1.67082
	-599	1.68574
	-598	1.70201
	-597	1.71557
	-596	1.73185
	-595	1.74812
	-594	1.76168
	-593	1.7766
	-592	1.79152
	-591	1.80508
	-590	1.82
	-589	1.8322
	-588	1.84577
	-587	1.86068
	-586	1.87289
	-585	1.88781
	-584	1.90001
	-583	1.91357
	-582	1.92578
	-581	1.93799
	-580	1.95019
	-579	1.9624
	-578	1.97325
	-577	1.98545
	-576	1.9963
	-575	2.00715
	-574	2.018
	-573	2.03021
	-572	2.0397
	-571	2.05055
	-570	2.06004
	-569	2.06953
	-568	2.08038
	-567	2.08852
	-566	2.09666
	-565	2.10615
	-564	2.11293
	-563	2.12107
	-562	2.12921
	-561	2.13599
	-560	2.14277
	-559	2.14819
	-558	2.15497
	-557	2.1604
	-556	2.16582
	-555	2.17125
	-554	2.17532
	-553	2.17939
	-552	2.18481
	-551	2.18752
	-550	2.19023
	-549	2.19295
	-548	2.19702
	-547	2.19973
	-546	2.20244
	-545	2.20515
	-544	2.20651
	-543	2.20922
	-542	2.21058
	-541	2.21329
	-540	2.21465
	-539	2.216
	-538	2.21736
	-537	2.22007
	-536	2.22278
	-535	2.2255
	-534	2.22821
	-533	2.22956
	-532	2.23363
	-531	2.23635
	-530	2.23906
	-529	2.24313
	-528	2.24584
	-527	2.24991
	-526	2.25398
	-525	2.2594
	-524	2.26483
	-523	2.27161
	-522	2.27703
	-521	2.28517
	-520	2.29195
	-519	2.30008
	-518	2.30822
	-517	2.31772
	-516	2.32585
	-515	2.3367
	-514	2.34755
	-513	2.3584
	-512	2.37061
	-511	2.38281
	-510	2.39637
	-509	2.40994
	-508	2.42485
	-507	2.43977
	-506	2.45605
	-505	2.47368
	-504	2.49131
	-503	2.50894
	-502	2.52657
	-501	2.54691
	-500	2.56861
	-499	2.58895
	-498	2.61065
	-497	2.63506
	-496	2.66083
	-495	2.68524
	-494	2.71101
	-493	2.73813
	-492	2.76661
	-491	2.79374
	-490	2.82357
	-489	2.85341
	-488	2.8846
	-487	2.91715
	-486	2.9497
	-485	2.98496
	-484	3.02022
	-483	3.05684
	-482	3.09345
	-481	3.13278
	-480	3.17075
	-479	3.21008
	-478	3.24941
	-477	3.2901
	-476	3.33078
	-475	3.37418
	-474	3.41758
	-473	3.45962
	-472	3.50302
	-471	3.54777
	-470	3.59253
	-469	3.63728
	-468	3.68339
	-467	3.72815
	-466	3.7729
	-465	3.82037
	-464	3.86648
	-463	3.91123
	-462	3.95734
	-461	4.00345
	-460	4.04821
	-459	4.09431
	-458	4.14043
	-457	4.18653
	-456	4.22993
	-455	4.27604
	-454	4.3208
	-453	4.3642
	-452	4.40759
	-451	4.45099
	-450	4.49439
	-449	4.53643
	-448	4.57847
	-447	4.62051
	-446	4.66391
	-445	4.70595
	-444	4.74664
	-443	4.78732
	-442	4.82937
	-441	4.86734
	-440	4.90802
	-439	4.94735
	-438	4.98533
	-437	5.02466
	-436	5.06263
	-435	5.10196
	-434	5.14129
	-433	5.18062
	-432	5.21995
	-431	5.25792
	-430	5.29454
	-429	5.33251
	-428	5.37048
	-427	5.4071
	-426	5.44372
	-425	5.48305
	-424	5.52102
	-423	5.55899
	-422	5.59696
	-421	5.63494
	-420	5.67291
	-419	5.71088
	-418	5.7475
	-417	5.78683
	-416	5.8248
	-415	5.86142
	-414	5.90075
	-413	5.93872
	-412	5.97534
	-411	6.01467
	-410	6.05264
	-409	6.09197
	-408	6.1313
	-407	6.16927
	-406	6.20725
	-405	6.24793
	-404	6.28726
	-403	6.32659
	-402	6.36592
	-401	6.4066
	-400	6.44729
	-399	6.48933
	-398	6.52866
	-397	6.57206
	-396	6.61546
	-395	6.65886
	-394	6.70361
	-393	6.74701
	-392	6.79312
	-391	6.83787
	-390	6.88398
	-389	6.93009
	-388	6.97756
	-387	7.02638
	-386	7.07656
	-385	7.12674
	-384	7.17963
	-383	7.23252
	-382	7.28677
	-381	7.33966
	-380	7.39526
	-379	7.45222
	-378	7.50782
	-377	7.56479
	-376	7.62174
	-375	7.68277
	-374	7.74245
	-373	7.80483
	-372	7.86586
	-371	7.92824
	-370	7.99198
	-369	8.05572
	-368	8.12082
	-367	8.18592
	-366	8.25101
	-365	8.31611
	-364	8.38256
	-363	8.44902
	-362	8.51683
	-361	8.58463
	-360	8.6538
	-359	8.72161
	-358	8.78942
	-357	8.85858
	-356	8.92775
	-355	8.99691
	-354	9.06608
	-353	9.1366
	-352	9.20712
	-351	9.27629
	-350	9.34545
	-349	9.41597
	-348	9.48649
	-347	9.55837
	-346	9.63025
	-345	9.70213
	-344	9.77401
	-343	9.84724
	-342	9.91912
	-341	9.99235
	-340	10.0642
	-339	10.1375
	-338	10.2093
	-337	10.2839
	-336	10.3585
	-335	10.4358
	-334	10.5131
	-333	10.5904
	-332	10.6691
	-331	10.7464
	-330	10.8237
	-329	10.9023
	-328	10.981
	-327	11.0597
	-326	11.1383
	-325	11.2197
	-324	11.3011
	-323	11.3824
	-322	11.4652
	-321	11.5479
	-320	11.6293
	-319	11.7133
	-318	11.7961
	-317	11.8788
	-316	11.9629
	-315	12.0483
	-314	12.1311
	-313	12.2165
	-312	12.3006
	-311	12.386
	-310	12.4715
	-309	12.5569
	-308	12.6437
	-307	12.7278
	-306	12.8146
	-305	12.9
	-304	12.9868
	-303	13.0736
	-302	13.1604
	-301	13.2472
	-300	13.3353
	-299	13.4221
	-298	13.5103
	-297	13.5984
	-296	13.6879
	-295	13.7775
	-294	13.8683
	-293	13.9592
	-292	14.05
	-291	14.1423
	-290	14.2331
	-289	14.3267
	-288	14.4176
	-287	14.5125
	-286	14.6074
	-285	14.7064
	-284	14.8041
	-283	14.9044
	-282	15.0034
	-281	15.1038
	-280	15.2055
	-279	15.3086
	-278	15.4103
	-277	15.5147
	-276	15.6192
	-275	15.7263
	-274	15.8321
	-273	15.9406
	-272	16.0504
	-271	16.1603
	-270	16.2715
	-269	16.3827
	-268	16.4952
	-267	16.6078
	-266	16.7217
	-265	16.8356
	-264	16.9509
	-263	17.0676
	-262	17.1828
	-261	17.3008
	-260	17.4188
	-259	17.5354
	-258	17.6534
	-257	17.7728
	-256	17.8935
	-255	18.0128
	-254	18.1335
	-253	18.2542
	-252	18.3749
	-251	18.497
	-250	18.619
	-249	18.7411
	-248	18.8618
	-247	18.9879
	-246	19.1113
	-245	19.2361
	-244	19.3609
	-243	19.487
	-242	19.6131
	-241	19.7392
	-240	19.8654
	-239	19.9915
	-238	20.1203
	-237	20.2478
	-236	20.3766
	-235	20.5068
	-234	20.6384
	-233	20.7713
	-232	20.9028
	-231	21.0357
	-230	21.17
	-229	21.3029
	-228	21.4372
	-227	21.5714
	-226	21.7084
	-225	21.844
	-224	21.9824
	-223	22.1193
	-222	22.259
	-221	22.3973
	-220	22.537
	-219	22.6767
	-218	22.8178
	-217	22.9588
	-216	23.0998
	-215	23.2436
	-214	23.386
	-213	23.5284
	-212	23.6722
	-211	23.8173
	-210	23.9624
	-209	24.1075
	-208	24.2526
	-207	24.3991
	-206	24.5455
	-205	24.6934
	-204	24.8412
	-203	24.9904
	-202	25.1395
	-201	25.2874
	-200	25.4379
	-199	25.5871
	-198	25.739
	-197	25.8909
	-196	26.0441
	-195	26.1974
	-194	26.3506
	-193	26.5052
	-192	26.6612
	-191	26.8185
	-190	26.9745
	-189	27.1318
	-188	27.2918
	-187	27.4505
	-186	27.6119
	-185	27.7746
	-184	27.9374
	-183	28.1028
	-182	28.2683
	-181	28.4351
	-180	28.6019
	-179	28.7714
	-178	28.9409
	-177	29.1118
	-176	29.2854
	-175	29.4576
	-174	29.6312
	-173	29.8075
	-172	29.9838
	-171	30.1615
	-170	30.3391
	-169	30.5182
	-168	30.6985
	-167	30.8803
	-166	31.0634
	-165	31.2451
	-164	31.4309
	-163	31.614
	-162	31.8011
	-161	31.9856
	-160	32.1727
	-159	32.3599
	-158	32.5484
	-157	32.7369
	-156	32.9254
	-155	33.1153
	-154	33.3038
	-153	33.4936
	-152	33.6849
	-151	33.8734
	-150	34.0632
	-149	34.2544
	-148	34.4443
	-147	34.6342
	-146	34.8241
	-145	35.0126
	-144	35.2024
	-143	35.3923
	-142	35.5808
	-141	35.7693
	-140	35.9578
	-139	36.1463
	-138	36.3348
	-137	36.5206
	-136	36.7064
	-135	36.8922
	-134	37.078
	-133	37.2625
	-132	37.4469
	-131	37.6314
	-130	37.8144
	-129	37.9975
	-128	38.1806
	-127	38.3637
	-126	38.5454
	-125	38.7231
	-124	38.9034
	-123	39.0811
	-122	39.2601
	-121	39.4378
	-120	39.6141
	-119	39.7904
	-118	39.9667
	-117	40.1416
	-116	40.3152
	-115	40.4888
	-114	40.6624
	-113	40.8347
	-112	41.0069
	-111	41.1764
	-110	41.3473
	-109	41.5168
	-108	41.685
	-107	41.8531
	-106	42.0199
	-105	42.1868
	-104	42.3522
	-103	42.5177
	-102	42.6818
	-101	42.8445
	-100	43.0072
	-99	43.17
	-98	43.33
	-97	43.4887
	-96	43.646
	-95	43.8047
	-94	43.9593
	-93	44.1152
	-92	44.2726
	-91	44.4258
	-90	44.5804
	-89	44.735
	-88	44.8883
	-87	45.0388
	-86	45.1893
	-85	45.3358
	-84	45.485
	-83	45.6328
	-82	45.7793
	-81	45.9258
	-80	46.0736
	-79	46.22
	-78	46.3679
	-77	46.513
	-76	46.6608
	-75	46.8046
	-74	46.9483
	-73	47.0921
	-72	47.2358
	-71	47.3796
	-70	47.5233
	-69	47.6671
	-68	47.8109
	-67	47.9546
	-66	48.0984
	-65	48.2421
	-64	48.3845
	-63	48.5283
	-62	48.6707
	-61	48.8144
	-60	48.9568
	-59	49.0992
	-58	49.2416
	-57	49.3827
	-56	49.5251
	-55	49.6648
	-54	49.8058
	-53	49.9468
	-52	50.0865
	-51	50.2248
	-50	50.3632
	-49	50.5015
	-48	50.6371
	-47	50.7728
	-46	50.9043
	-45	51.0358
	-44	51.1674
	-43	51.2976
	-42	51.4264
	-41	51.5553
	-40	51.6828
	-39	51.8102
	-38	51.935
	-37	52.0557
	-36	52.1764
	-35	52.2917
	-34	52.4042
	-33	52.5182
	-32	52.6307
	-31	52.7406
	-30	52.8504
	-29	52.9589
	-28	53.0647
	-27	53.1705
	-26	53.2749
	-25	53.3739
	-24	53.4702
	-23	53.5665
	-22	53.6601
	-21	53.7523
	-20	53.8445
	-19	53.9327
	-18	54.0222
	-17	54.1076
	-16	54.1917
	-15	54.2744
	-14	54.3558
	-13	54.4344
	-12	54.5131
	-11	54.5877
	-10	54.6623
	-9	54.7342
	-8	54.8033
	-7	54.8725
	-6	54.9376
	-5	55.0027
	-4	55.0651
	-3	55.1261
	-2	55.1844
	-0.999999	55.24
	7e-07	55.2956
	1	55.3499
	2	55.4
	3	55.4462
	4	55.4882
	5	55.5316
	6	55.5709
	7	55.6089
	8	55.6442
	9	55.6794
	10	55.712
	11	55.7432
	12	55.7716
	13	55.7947
	14	55.8164
	15	55.8327
	16	55.8476
	17	55.8611
	18	55.8734
	19	55.8828
	20	55.8923
	21	55.9005
	22	55.9059
	23	55.9127
	24	55.9154
	25	55.9154
	26	55.9127
	27	55.9086
	28	55.9045
	29	55.8978
	30	55.8923
	31	55.8842
	32	55.8761
	33	55.8666
	34	55.8544
	35	55.8449
	36	55.8313
	37	55.8178
	38	55.8042
	39	55.7893
	40	55.7744
	41	55.7581
	42	55.7405
	43	55.7228
	44	55.7038
	45	55.6862
	46	55.6659
	47	55.6442
	48	55.6238
	49	55.6021
	50	55.5777
	51	55.5547
	52	55.5316
	53	55.5031
	54	55.4733
	55	55.4434
	56	55.4136
	57	55.3824
	58	55.3499
	59	55.3173
	60	55.2848
	61	55.2509
	62	55.2156
	63	55.1763
	64	55.1356
	65	55.0908
	66	55.0447
	67	54.9986
	68	54.9511
	69	54.9037
	70	54.8549
	71	54.8033
	72	54.7545
	73	54.703
	74	54.6487
	75	54.5931
	76	54.5348
	77	54.4751
	78	54.4155
	79	54.3544
	80	54.2934
	81	54.2297
	82	54.1646
	83	54.0995
	84	54.0344
	85	53.9666
	86	53.8974
	87	53.8269
	88	53.7564
	89	53.6845
	90	53.6099
	91	53.5353
	92	53.4594
	93	53.382
	94	53.3034
	95	53.2234
	96	53.142
	97	53.0593
	98	52.9765
	99	52.8898
	100	52.803
	101	52.7148
	102	52.6253
	103	52.5317
	104	52.4368
	105	52.3391
	106	52.2415
	107	52.1438
	108	52.0421
	109	51.9391
	110	51.8374
	111	51.7302
	112	51.6258
	113	51.5146
	114	51.402
	115	51.2854
	116	51.1674
	117	51.0481
	118	50.9274
	119	50.8039
	120	50.6819
	121	50.5558
	122	50.431
	123	50.3049
	124	50.176
	125	50.0431
	126	49.9102
	127	49.7773
	128	49.6431
	129	49.5061
	130	49.3705
	131	49.2321
	132	49.0951
	133	48.9555
	134	48.8158
	135	48.6761
	136	48.5337
	137	48.3913
	138	48.2516
	139	48.1078
	140	47.9641
	141	47.8217
	142	47.6766
	143	47.5328
	144	47.3891
	145	47.244
	146	47.1002
	147	46.9551
	148	46.8113
	149	46.6662
	150	46.5211
	151	46.376
	152	46.2322
	153	46.0858
	154	45.9393
	155	45.7929
	156	45.6464
	157	45.4999
	158	45.3548
	159	45.2097
	160	45.0632
	161	44.9181
	162	44.7744
	163	44.6279
	164	44.4814
	165	44.3322
	166	44.1844
	167	44.0352
	168	43.8888
	169	43.741
	170	43.5931
	171	43.4467
	172	43.3002
	173	43.1537
	174	43.0086
	175	42.8594
	176	42.713
	177	42.5665
	178	42.4187
	179	42.2722
	180	42.1257
	181	41.9793
	182	41.8328
	183	41.6877
	184	41.5426
	185	41.3975
	186	41.251
	187	41.1072
	188	40.9621
	189	40.8184
	190	40.6746
	191	40.5309
	192	40.3885
	193	40.2447
	194	40.1023
	195	39.9599
	196	39.8175
	197	39.6751
	198	39.5327
	199	39.3917
	200	39.2506
	201	39.1096
	202	38.9685
	203	38.8275
	204	38.6865
	205	38.5454
	206	38.4044
	207	38.2633
	208	38.1223
	209	37.9812
	210	37.8402
	211	37.7005
	212	37.5595
	213	37.4184
	214	37.2774
	215	37.135
	216	36.9926
	217	36.8502
	218	36.7078
	219	36.5654
	220	36.4216
	221	36.2792
	222	36.1355
	223	35.9931
	224	35.8493
	225	35.7056
	226	35.5618
	227	35.4181
	228	35.2743
	229	35.1292
	230	34.9854
	231	34.8417
	232	34.6966
	233	34.5515
	234	34.4077
	235	34.2626
	236	34.1188
	237	33.9737
	238	33.83
	239	33.6849
	240	33.5425
	241	33.3987
	242	33.2549
	243	33.1112
	244	32.9688
	245	32.8264
	246	32.684
	247	32.543
	248	32.4005
	249	32.2595
	250	32.1185
	251	31.9788
	252	31.8404
	253	31.6994
	254	31.5611
	255	31.4241
	256	31.2858
	257	31.1488
	258	31.0118
	259	30.8748
	260	30.7392
	261	30.605
	262	30.4693
	263	30.3351
	264	30.2022
	265	30.0679
	266	29.935
	267	29.8021
	268	29.6706
	269	29.5363
	270	29.4047
	271	29.2732
	272	29.1416
	273	29.0114
	274	28.8813
	275	28.7511
	276	28.6209
	277	28.4907
	278	28.3618
	279	28.2316
	280	28.1028
	281	27.974
	282	27.8465
	283	27.7177
	284	27.5902
	285	27.4627
	286	27.3352
	287	27.2104
	288	27.083
	289	26.9568
	290	26.8321
	291	26.7059
	292	26.5812
	293	26.4564
	294	26.3316
	295	26.2082
	296	26.0848
	297	25.9628
	298	25.8393
	299	25.7159
	300	25.5952
	301	25.4745
	302	25.3525
	303	25.2331
	304	25.1124
	305	24.9944
	306	24.8737
	307	24.7544
	308	24.6364
	309	24.5171
	310	24.3991
	311	24.2811
	312	24.1631
	313	24.0465
	314	23.9298
	315	23.8132
	316	23.6966
	317	23.5813
	318	23.4633
	319	23.348
	320	23.2314
	321	23.1134
	322	22.9981
	323	22.8815
	324	22.7635
	325	22.6483
	326	22.5316
	327	22.4163
	328	22.2997
	329	22.1817
	330	22.0651
	331	21.9485
	332	21.8305
	333	21.7138
	334	21.5972
	335	21.4792
	336	21.3626
	337	21.2473
	338	21.1307
	339	21.0127
	340	20.8974
	341	20.7808
	342	20.6655
	343	20.5489
	344	20.4336
	345	20.3197
	346	20.2058
	347	20.0918
	348	19.9779
	349	19.8654
	350	19.7528
	351	19.6416
	352	19.5304
	353	19.4205
	354	19.312
	355	19.2035
	356	19.0937
	357	18.9866
	358	18.8808
	359	18.775
	360	18.6692
	361	18.5661
	362	18.4604
	363	18.36
	364	18.2583
	365	18.1579
	366	18.0603
	367	17.9613
	368	17.8636
	369	17.7673
	370	17.6711
	371	17.5748
	372	17.4798
	373	17.3863
	374	17.2927
	375	17.2005
	376	17.1096
	377	17.0187
	378	16.9279
	379	16.8397
	380	16.7502
	381	16.6621
	382	16.5753
	383	16.4885
	384	16.4017
	385	16.3162
	386	16.2308
	387	16.1467
	388	16.064
	389	15.9826
	390	15.9012
	391	15.8199
	392	15.7399
	393	15.6598
	394	15.5798
	395	15.5025
	396	15.4266
	397	15.3493
	398	15.2747
	399	15.1987
	400	15.1241
	401	15.0509
	402	14.9777
	403	14.9072
	404	14.8366
	405	14.7661
	406	14.6969
	407	14.6278
	408	14.5586
	409	14.4908
	410	14.4244
	411	14.3565
	412	14.2901
	413	14.225
	414	14.1599
	415	14.0948
	416	14.0311
	417	13.9687
	418	13.9036
	419	13.8412
	420	13.7761
	421	13.7124
	422	13.6486
	423	13.5835
	424	13.5198
	425	13.4574
	426	13.3937
	427	13.3299
	428	13.2648
	429	13.1997
	430	13.1346
	431	13.0682
	432	13.0031
	433	12.938
	434	12.8702
	435	12.8024
	436	12.7359
	437	12.6681
	438	12.6003
	439	12.5298
	440	12.462
	441	12.3928
	442	12.3223
	443	12.2518
	444	12.1826
	445	12.1107
	446	12.0402
	447	11.9683
	448	11.8964
	449	11.8246
	450	11.7527
	451	11.6794
	452	11.6062
	453	11.5343
	454	11.4625
	455	11.3892
	456	11.316
	457	11.2414
	458	11.1682
	459	11.0949
	460	11.0203
	461	10.9457
	462	10.8712
	463	10.7966
	464	10.722
	465	10.6474
	466	10.5742
	467	10.4996
	468	10.4236
	469	10.3477
	470	10.2731
	471	10.1958
	472	10.1198
	473	10.0425
	474	9.96523
	475	9.88928
	476	9.81198
	477	9.73603
	478	9.65873
	479	9.58143
	480	9.50277
	481	9.42547
	482	9.34681
	483	9.26815
	484	9.18949
	485	9.11083
	486	9.03082
	487	8.95216
	488	8.87214
	489	8.79349
	490	8.71347
	491	8.63481
	492	8.5548
	493	8.47614
	494	8.39748
	495	8.31611
	496	8.23745
	497	8.15879
	498	8.07878
	499	8.00012
	500	7.92282
	501	7.84416
	502	7.7655
	503	7.68955
	504	7.61225
	505	7.53631
	506	7.46036
	507	7.38441
	508	7.30847
	509	7.23388
	510	7.15929
	511	7.08334
	512	7.01011
	513	6.93552
	514	6.86364
	515	6.79312
	516	6.7226
	517	6.65207
	518	6.58155
	519	6.51103
	520	6.44187
	521	6.3727
	522	6.30353
	523	6.23573
	524	6.16792
	525	6.10011
	526	6.03501
	527	5.96856
	528	5.90346
	529	5.83701
	530	5.77462
	531	5.70953
	532	5.64579
	533	5.58205
	534	5.52102
	535	5.45863
	536	5.39761
	537	5.33658
	538	5.27691
	539	5.21859
	540	5.15892
	541	5.10196
	542	5.045
	543	4.98939
	544	4.93379
	545	4.87954
	546	4.82394
	547	4.77241
	548	4.71951
	549	4.66798
	550	4.61916
	551	4.57033
	552	4.52151
	553	4.4754
	554	4.43065
	555	4.38725
	556	4.3425
	557	4.30181
	558	4.25977
	559	4.22044
	560	4.18111
	561	4.14178
	562	4.10516
	563	4.06855
	564	4.03464
	565	4.00209
	566	3.9709
	567	3.93971
	568	3.90987
	569	3.88004
	570	3.85156
	571	3.82443
	572	3.79731
	573	3.77154
	574	3.74578
	575	3.72136
	576	3.69831
	577	3.67525
	578	3.65491
	579	3.63321
	580	3.61287
	581	3.59253
	582	3.57218
	583	3.5532
	584	3.53421
	585	3.51658
	586	3.49759
	587	3.48132
	588	3.46505
	589	3.44742
	590	3.43114
	591	3.41487
	592	3.39995
	593	3.38503
	594	3.37011
	595	3.35384
	596	3.34028
	597	3.32672
	598	3.3118
	599	3.29688
	600	3.28332
	601	3.26976
	602	3.25619
	603	3.24399
	604	3.23178
	605	3.21958
	606	3.20737
	607	3.19517
	608	3.18296
	609	3.17075
	610	3.15855
	611	3.14634
	612	3.13414
	613	3.12058
	614	3.10973
	615	3.09888
	616	3.08803
	617	3.07582
	618	3.06362
	619	3.05141
	620	3.03921
	621	3.027
	622	3.01344
	623	3.00259
	624	2.98767
	625	2.97546
	626	2.96326
	627	2.9497
	628	2.93614
	629	2.92257
	630	2.90901
	631	2.89545
	632	2.88189
	633	2.86833
	634	2.85205
	635	2.83985
	636	2.82357
	637	2.81001
	638	2.79509
	639	2.78017
	640	2.76526
	641	2.75034
	642	2.73542
	643	2.72186
	644	2.7083
	645	2.69202
	646	2.6771
	647	2.66354
	648	2.64998
	649	2.63642
	650	2.62286
	651	2.60794
	652	2.59573
	653	2.58353
	654	2.57132
	655	2.56047
	656	2.54827
	657	2.53742
	658	2.52521
	659	2.51436
	660	2.50351
	661	2.49402
	662	2.48453
	663	2.47503
	664	2.46825
	665	2.45876
	666	2.45333
	667	2.4452
	668	2.43842
	669	2.43164
	670	2.42621
	671	2.41943
	672	2.414
	673	2.40994
	674	2.40315
	675	2.39909
	676	2.39502
	677	2.39095
	678	2.38688
	679	2.38281
	680	2.3801
	681	2.37739
	682	2.37332
	683	2.37061
	684	2.36789
	685	2.36518
	686	2.36247
	687	2.35976
	688	2.35705
	689	2.35569
	690	2.35298
	691	2.35027
	692	2.34755
	693	2.3462
	694	2.34348
	695	2.34077
	696	2.33942
	697	2.33806
	698	2.33535
	699	2.33263
	700	2.33128
	701	2.32857
	702	2.32585
	703	2.32314
	704	2.32178
	705	2.32043
	706	2.31636
	707	2.315
	708	2.31093
	709	2.30822
	710	2.30551
	711	2.30144
	712	2.29873
	713	2.29602
	714	2.29195
	715	2.28924
	716	2.28652
	717	2.28381
	718	2.27974
	719	2.27703
	720	2.27161
	721	2.26754
	722	2.26347
	723	2.2594
	724	2.25398
	725	2.24855
	726	2.24448
	727	2.23906
	728	2.23228
	729	2.22685
	730	2.22143
	731	2.216
	732	2.21058
	733	2.2038
	734	2.19702
	735	2.19023
	736	2.18345
	737	2.17803
	738	2.17125
	739	2.16447
	740	2.15904
	741	2.15362
	742	2.14684
	743	2.14006
	744	2.13463
	745	2.12785
	746	2.12243
	747	2.117
	748	2.11158
	749	2.10615
	750	2.10208
	751	2.09666
	752	2.09123
	753	2.08852
	754	2.08445
	755	2.08038
	756	2.07767
	757	2.07496
	758	2.0736
	759	2.07089
	760	2.06818
	761	2.06682
	762	2.06547
	763	2.06682
	764	2.06682
	765	2.06682
	766	2.06953
	767	2.07089
	768	2.07225
	769	2.0736
	770	2.07767
	771	2.08038
	772	2.08445
	773	2.08716
	774	2.09123
	775	2.09666
	776	2.10208
	777	2.10751
	778	2.11293
	779	2.11971
	780	2.12649
	781	2.13328
	782	2.14141
	783	2.14819
	784	2.15633
	785	2.16311
	786	2.17396
	787	2.1821
	788	2.19023
	789	2.19973
	790	2.20922
	791	2.22007
	792	2.22956
	793	2.23906
	794	2.24991
	795	2.26076
	796	2.27025
	797	2.2811
[truncated: 403 more rows]

## Sheet: e
	e
	wavelength (um)	Intensity (dBm)
	1028	-86.412
	1028.02	-100.449
	1028.04	-85.6297
	1028.06	-100.449
	1028.08	-86.9594
	1028.1	-100.449
	1028.12	-91.418
	1028.14	-100.449
	1028.16	-100.449
	1028.18	-84.8062
	1028.2	-100.449
	1028.22	-85.2201
	1028.24	-100.449
	1028.26	-90.4489
	1028.28	-100.449
	1028.3	-90.4489
	1028.32	-92.6674
	1028.34	-87.1583
	1028.36	-89.3095
	1028.38	-91.9979
	1028.4	-86.5869
	1028.42	-85.5823
	1028.44	-85.926
	1028.46	-89.6571
	1028.48	-90.035
	1028.5	-85.1769
	1028.52	-100.449
	1028.54	-86.412
	1028.56	-100.449
	1028.58	-84.3211
	1028.6	-100.449
	1028.62	-88.0601
	1028.64	-100.449
	1028.66	-100.449
	1028.68	-88.5926
	1028.7	-100.449
	1028.72	-83.0983
	1028.74	-100.449
	1028.76	-87.3668
	1028.78	-100.449
	1028.8	-92.6674
	1028.82	-90.4489
	1028.84	-100.449
	1028.86	-84.0144
	1028.88	-100.449
	1028.9	-83.9168
	1028.92	-100.449
	1028.94	-87.1583
	1028.96	-100.449
	1028.98	-92.6674
	1029	-94.4283
	1029.02	-93.4592
	1029.04	-88.0601
	1029.06	-100.449
	1029.08	-82.9156
	1029.1	-100.449
	1029.12	-100.449
	1029.14	-90.4489
	1029.16	-86.7075
	1029.18	-82.9156
	1029.2	-100.449
	1029.22	-85.7262
	1029.24	-100.449
	1029.26	-91.9979
	1029.28	-100.449
	1029.3	-86.0294
	1029.32	-85.5353
	1029.34	-88.8855
	1029.36	-85.1341
	1029.38	-100.449
	1029.4	-85.2638
	1029.42	-94.4283
	1029.44	-88.3182
	1029.46	-91.9979
	1029.48	-97.4386
	1029.5	-89.5381
	1029.52	-100.449
	1029.54	-84.728
	1029.56	-100.449
	1029.58	-85.3974
	1029.6	-100.449
	1029.62	-86.5278
	1029.64	-87.2962
	1029.66	-100.449
	1029.68	-85.9774
	1029.7	-100.449
	1029.72	-83.9491
	1029.74	-100.449
	1029.76	-87.5116
	1029.78	-87.5116
	1029.8	-91.9979
	1029.82	-85.2201
	1029.84	-100.449
	1029.86	-83.3732
	1029.88	-100.449
	1029.9	-83.9491
	1029.92	-100.449
	1029.94	-94.4283
	1029.96	-89.5381
	1029.98	-90.3065
	1030	-89.5381
	1030.02	-100.449
	1030.04	-82.7898
	1030.06	-100.449
	1030.08	-84.5756
	1030.1	-100.449
	1030.12	-84.8459
	1030.14	-85.0918
	1030.16	-95.6777
	1030.18	-87.5116
	1030.2	-100.449
	1030.22	-83.0983
	1030.24	-100.449
	1030.26	-85.4889
	1030.28	-100.449
	1030.3	-100.449
	1030.32	-87.7383
	1030.34	-100.449
	1030.36	-82.6916
	1030.38	-88.4992
	1030.4	-85.3524
	1030.42	-85.6297
	1030.44	-82.3198
	1030.46	-78.7365
	1030.48	-74.165
	1030.5	-70.55
	1030.52	-66.895
	1030.54	-64.8475
	1030.56	-63.8498
	1030.58	-63.6182
	1030.6	-64.0279
	1030.62	-64.4472
	1030.64	-65.5097
	1030.66	-67.1131
	1030.68	-69.9684
	1030.7	-72.3444
	1030.72	-78.6305
	1030.74	-83.3168
	1030.76	-86.082
	1030.78	-82.5017
	1030.8	-93.4592
	1030.82	-85.7753
	1030.84	-90.3065
	1030.86	-84.7669
	1030.88	-100.449
	1030.9	-83.125
	1030.92	-92.4326
	1030.94	-85.1769
	1030.96	-97.4386
	1030.98	-100.449
	1031	-84.7669
	1031.02	-100.449
	1031.04	-86.412
	1031.06	-100.449
	1031.08	-87.8962
	1031.1	-100.449
	1031.12	-100.449
	1031.14	-84.6511
	1031.16	-100.449
	1031.18	-87.2267
	1031.2	-100.449
	1031.22	-87.4386
	1031.24	-93.4592
	1031.26	-84.5013
	1031.28	-89.7795
	1031.3	-100.449
	1031.32	-84.728
	1031.34	-100.449
	1031.36	-86.7692
	1031.38	-100.449
	1031.4	-86.0294
	1031.42	-90.7486
	1031.44	-87.8962
	1031.46	-86.7692
	1031.48	-91.7959
	1031.5	-85.7262
	1031.52	-100.449
	1031.54	-85.1341
	1031.56	-100.449
	1031.58	-85.5353
	1031.6	-89.7795
	1031.62	-97.4386
	1031.64	-84.3565
	1031.66	-88.4077
	1031.68	-85.5353
	1031.7	-92.4326
	1031.72	-92.4326
	1031.74	-91.7959
	1031.76	-90.1686
	1031.78	-83.0717
	1031.8	-100.449
	1031.82	-83.5175
	1031.84	-100.449
	1031.86	-84.251
	1031.88	-100.449
	1031.9	-95.6777
	1031.92	-93.1789
	1031.94	-88.1444
	1031.96	-87.1583
	1031.98	-100.449
	1032	-84.6894
	1032.02	-100.449
	1032.04	-86.9594
	1032.06	-100.449
	1032.08	-88.9877
	1032.1	-88.1444
	1032.12	-92.4326
	1032.14	-82.572
	1032.16	-100.449
	1032.18	-83.4017
	1032.2	-100.449
	1032.22	-88.9877
	1032.24	-87.8165
	1032.26	-100.449
	1032.28	-83.79
	1032.3	-100.449
	1032.32	-83.2062
	1032.34	-90.1686
	1032.36	-85.825
	1032.38	-100.449
	1032.4	-86.1353
	1032.42	-83.4883
	1032.44	-100.449
	1032.46	-83.2889
	1032.48	-100.449
	1032.5	-84.8062
	1032.52	-100.449
	1032.54	-86.2992
	1032.56	-84.3211
	1032.58	-100.449
	1032.6	-88.4077
	1032.62	-100.449
	1032.64	-100.449
	1032.66	-100.449
	1032.68	-97.4386
	1032.7	-100.449
	1032.72	-88.3182
	1032.74	-83.6668
	1032.76	-86.6468
	1032.78	-88.3182
	1032.8	-88.3182
	1032.82	-85.4429
	1032.84	-100.449
	1032.86	-83.8529
	1032.88	-92.4326
	1032.9	-86.6468
	1032.92	-86.6468
	1032.94	-89.3095
	1032.96	-84.6511
	1032.98	-100.449
	1033	-86.6468

## Sheet: f
	ｆ
	position of beam (mm)	Beam diameter (mm):X	Beam diameter (mm):Y
	-35	660	666.6
	-25	447.8	452.8
	-15	305.1	307.7
	-10	217.8	216.8
	-5	120.8	122.6
	0	94.6	86.5
	5	128.3	115.3
	10	209.2	187
	15	301	271.9
	25	499.7	470.2
	35	686.4	650.7

## Sheet: g
	g
	Time (hour)	Average power (mW)
	0	53.5
	0.00279558	53.39
	0.00557265	53.6
	0.00834971	53.39
	0.0111268	53.69
	0.0139038	53.5
	0.0166809	53.5
	0.019458	53.69
	0.022235	53.6
	0.0250121	53.8
	0.0277892	53.69
	0.0305662	53.69
	0.0333433	53.8
	0.0361204	53.69
	0.0388975	53.8
	0.0416745	53.69
	0.0444516	53.8
	0.0472287	53.69
	0.0500057	53.8
	0.0527828	53.69
	0.0555599	53.69
	0.0583369	54
	0.061114	53.9
	0.0638911	53.8
	0.0666681	54
	0.0694452	53.9
	0.0722223	54
	0.0750178	53.8
	0.0777949	53.6
	0.080572	53.69
	0.083349	54
	0.0861261	53.8
	0.0889032	54
	0.0916802	53.9
	0.0944573	53.8
	0.0972344	53.8
	0.100011	53.9
	0.102789	53.8
	0.105566	53.8
	0.108343	53.69
	0.11112	53.69
	0.113897	53.9
	0.116674	53.8
	0.119451	53.69
	0.122228	53.8
	0.125005	53.8
	0.127782	53.8
	0.130559	53.8
	0.133336	53.8
	0.136113	53.6
	0.13889	53.69
	0.141667	53.8
	0.144445	53.9
	0.14724	53.9
	0.150017	53.8
	0.152794	54
	0.155571	53.8
	0.158348	53.9
	0.161125	54.1
	0.163902	53.9
	0.16668	54
	0.169457	54
	0.172234	53.8
	0.175011	54
	0.177788	54
	0.180565	53.9
	0.183342	54
	0.186119	54
	0.188896	53.9
	0.191673	53.8
	0.19445	53.8
	0.197227	53.9
	0.200004	54
	0.202781	53.9
	0.205558	54
	0.208336	53.8
	0.211113	53.9
	0.21389	54
	0.216667	53.9
	0.219462	53.9
	0.222239	53.9
	0.225016	53.9
	0.227794	53.9
	0.230571	53.8
	0.233348	54
	0.236125	53.69
	0.238902	53.8
	0.241679	53.9
	0.244456	53.8
	0.247233	54.1
	0.25001	53.9
	0.252787	53.9
	0.255564	53.8
	0.258341	54
	0.261118	53.9
	0.263895	53.9
	0.266672	53.9
	0.26945	53.9
	0.272227	53.9
	0.275004	53.8
	0.277781	54
	0.280558	53.9
	0.283335	53.8
	0.286112	53.9
	0.288889	53.8
	0.291685	53.8
	0.294462	53.9
	0.297239	53.8
	0.300016	54
	0.302793	53.9
	0.30557	53.9
	0.308347	54
	0.311124	53.9
	0.313901	53.9
	0.316678	53.8
	0.319455	53.9
	0.322232	54
	0.325009	53.9
	0.327786	53.9
	0.330564	53.9
	0.333341	54
	0.336118	53.9
	0.338895	54.1
	0.341672	54
	0.344449	54
	0.347226	53.8
	0.350003	54
	0.35278	53.8
	0.355557	53.9
	0.358334	54.1
	0.361111	53.9
	0.363907	53.9
	0.366684	53.9
	0.369461	53.8
	0.372238	53.8
	0.375015	54
	0.377792	54
	0.380569	54
	0.383346	53.9
	0.386123	54
	0.3889	53.9
	0.391678	54
	0.394455	54
	0.397232	54
	0.400009	54
	0.402786	54.1
	0.405563	54
	0.40834	54.1
	0.411117	54.1
	0.413894	54.1
	0.416671	53.9
	0.419448	53.9
	0.422225	54
	0.425002	53.9
	0.427779	54
	0.430556	54.19
	0.433334	53.9
	0.436129	54.1
	0.438906	53.9
	0.441683	53.9
	0.44446	54
	0.447237	53.9
	0.450014	53.9
	0.452791	54.1
	0.455569	53.9
	0.458346	54
	0.461123	53.8
	0.4639	53.8
	0.466677	53.9
	0.469454	54.1
	0.472231	53.9
	0.475008	54.1
	0.477785	53.9
	0.480562	54
	0.483339	54
	0.486116	54
	0.488893	53.9
	0.49167	53.9
	0.494447	54
	0.497225	53.9
	0.500002	53.8
	0.502779	54
	0.505556	53.9
	0.508351	53.8
	0.511128	54
	0.513905	53.8
	0.516683	53.8
	0.51946	54
	0.522237	53.69
	0.525014	53.9
	0.527791	53.69
	0.530568	54
	0.533345	53.9
	0.536122	53.9
	0.538899	53.9
	0.541676	54
	0.544453	54
	0.54723	53.9
	0.550007	53.9
	0.552784	53.8
	0.555561	53.8
	0.558339	53.8
	0.561116	53.69
	0.563893	53.8
	0.56667	53.8
	0.569447	53.8
	0.572224	53.9
	0.575001	53.9
	0.577778	53.8
	0.580574	53.8
	0.583351	53.8
	0.586128	53.9
	0.588905	53.8
	0.591682	53.8
	0.594459	53.9
	0.597236	53.8
	0.600013	53.69
	0.60279	53.6
	0.605567	54.1
	0.608344	53.9
	0.611121	53.9
	0.613898	53.9
	0.616675	53.8
	0.619453	53.8
	0.62223	53.9
	0.625007	53.9
	0.627784	53.8
	0.630561	53.8
	0.633338	53.8
	0.636115	53.9
	0.638892	53.69
	0.641669	53.8
	0.644446	53.8
	0.647223	53.9
	0.65	53.9
	0.652796	53.69
	0.655573	53.9
	0.65835	53.8
	0.661127	53.8
	0.663904	53.9
	0.666681	53.9
	0.669458	53.9
	0.672235	54
	0.675012	53.8
	0.677789	53.9
	0.680566	53.9
	0.683344	54
	0.686121	53.69
	0.688898	53.6
	0.691675	53.9
	0.694452	53.9
	0.697229	53.9
	0.700006	53.9
	0.702783	53.8
	0.70556	54
	0.708337	53.9
	0.711114	54.1
	0.713891	53.9
	0.716668	54
	0.719445	53.9
	0.722223	54
	0.725018	54
	0.727795	53.9
	0.730572	54
	0.733349	53.9
	0.736126	54
	0.738903	54.1
	0.74168	54
	0.744458	53.9
	0.747235	53.69
	0.750012	53.9
	0.752789	54
	0.755566	54.1
	0.758343	54
	0.76112	54.1
	0.763897	53.9
	0.766674	54
	0.769451	54
	0.772228	53.9
	0.775005	53.9
	0.777782	53.9
	0.780559	53.9
	0.783336	53.8
	0.786114	54
	0.788891	53.8
	0.791668	54
	0.794445	54
	0.79724	54
	0.800017	53.9
	0.802794	54.19
	0.805572	54
	0.808349	53.9
	0.811126	54
	0.813903	54.1
	0.81668	54
	0.819457	53.9
	0.822234	53.9
	0.825011	53.8
	0.827788	53.8
	0.830565	53.9
	0.833342	53.8
	0.836119	53.9
	0.838896	53.69
	0.841673	54.1
	0.84445	54
	0.847228	53.8
	0.850005	53.8
	0.852782	53.9
	0.855559	53.8
	0.858336	53.8
	0.861113	54.1
	0.86389	53.9
	0.866667	53.9
	0.869463	53.9
	0.87224	53.9
	0.875017	53.8
	0.877794	54
	0.880571	53.9
	0.883348	54
	0.886125	53.9
	0.888902	53.9
	0.891679	54
	0.894456	54
	0.897233	53.8
	0.90001	54
	0.902787	53.9
	0.905564	53.9
	0.908342	53.9
	0.911119	54
	0.913896	53.9
	0.916673	54
	0.91945	53.9
	0.922227	54.1
	0.925004	54
	0.927781	54
	0.930558	54
	0.933335	54
	0.936112	54
	0.938889	54
	0.941685	53.9
	0.944462	53.9
	0.947239	53.9
	0.950016	53.9
	0.952793	54
	0.95557	54
	0.958347	54
	0.961124	53.9
	0.963901	53.9
	0.966678	54
	0.969455	53.9
	0.972233	53.9
	0.97501	53.8
	0.977787	54
	0.980564	54
	0.983341	54.1
	0.986118	54.1
	0.988895	53.9
	0.991672	54
	0.994449	53.9
	0.997226	54
	1	54
	1.00278	54.1
	1.00556	53.8
	1.00833	54
	1.01111	53.9
	1.01391	53.9
	1.01668	53.9
	1.01946	54
	1.02224	54
	1.02502	53.8
	1.02779	54
	1.03057	54
	1.03335	53.8
	1.03612	54
	1.0389	54
	1.04168	54
	1.04445	54.1
	1.04723	54.1
	1.05001	54
	1.05279	53.8
	1.05556	54.1
	1.05834	53.9
	1.06112	53.9
	1.06389	54.1
	1.06667	54
	1.06945	53.9
	1.07223	54
	1.075	54
	1.07778	54
	1.08056	54
	1.08333	53.69
	1.08613	53.9
	1.08891	53.9
	1.09168	53.8
	1.09446	53.9
	1.09724	54
	1.10001	54
	1.10279	54
	1.10557	53.8
	1.10835	53.69
	1.11112	53.8
	1.1139	54
	1.11668	53.9
	1.11945	53.8
	1.12223	54
	1.12501	53.8
	1.12779	53.69
	1.13056	53.9
	1.13334	54
	1.13612	53.9
	1.13889	53.9
	1.14167	53.9
	1.14445	53.9
	1.14722	53.9
	1.15	53.8
	1.15278	53.9
	1.15556	53.69
	1.15835	53.9
	1.16113	53.8
	1.16391	53.8
	1.16668	53.8
	1.16946	53.8
	1.17224	54
	1.17501	53.9
	1.17779	53.9
	1.18057	53.69
	1.18335	53.69
	1.18612	53.8
	1.1889	53.8
	1.19168	53.9
	1.19445	54
	1.19723	53.9
	1.20001	54
	1.20278	54
	1.20556	54
	1.20834	53.8
	1.21112	53.9
	1.21389	53.9
	1.21667	53.9
	1.21945	53.6
	1.22222	53.69
	1.225	54
	1.22778	53.9
	1.23057	53.8
	1.23335	53.9
	1.23613	53.9
	1.23891	53.8
	1.24168	53.9
	1.24446	54
	1.24724	54
	1.25001	53.9
	1.25279	53.8
	1.25557	54
	1.25834	53.9
	1.26112	53.9
	1.2639	54
	1.26668	53.9
	1.26945	54
	1.27223	54
	1.27501	53.8
	1.27778	54
	1.28056	54.1
	1.28334	54
	1.28612	53.9
	1.28889	53.9
	1.29167	53.9
	1.29445	54
	1.29722	53.9
	1.3	53.8
	1.3028	53.9
	1.30557	54
	1.30835	53.8
	1.31113	54
	1.3139	53.8
	1.31668	54.1
	1.31946	53.9
	1.32224	54
	1.32501	53.9
	1.32779	53.9
	1.33057	53.9
	1.33334	54.1
	1.33612	54.1
	1.3389	54
	1.34167	53.8
	1.34445	53.69
	1.34723	54
	1.35001	53.8
	1.35278	53.9
	1.35556	53.69
	1.35834	54
	1.36111	53.8
	1.36389	53.8
	1.36667	53.69
	1.36945	53.9
	1.37222	53.8
	1.37502	53.9
	1.3778	53.9
	1.38057	53.9
	1.38335	53.8
	1.38613	54
	1.3889	54
	1.39168	53.9
	1.39446	54
	1.39723	53.9
	1.40001	54
	1.40279	53.69
	1.40557	53.8
	1.40834	53.9
	1.41112	53.8
	1.4139	53.8
	1.41667	53.9
	1.41945	54
	1.42223	54.1
	1.42501	53.9
	1.42778	53.9
	1.43056	53.9
	1.43334	53.8
	1.43611	54
	1.43889	54.1
	1.44167	53.8
	1.44444	54
	1.44724	54
	1.45002	54.1
	1.45279	53.8
	1.45557	53.69
	1.45835	53.9
	1.46113	53.9
	1.4639	53.9
	1.46668	53.8
	1.46946	53.8
	1.47223	54.1
	1.47501	54
	1.47779	54
	1.48057	53.9
	1.48334	54
	1.48612	53.9
	1.4889	54
	1.49167	54
	1.49445	53.8
	1.49723	53.9
	1.5	53.9
	1.50278	53.9
	1.50556	53.8
	1.50834	53.9
	1.51111	53.9
	1.51389	53.9
	1.51667	54
	1.51946	53.9
	1.52224	53.9
	1.52502	53.8
	1.52779	53.8
	1.53057	53.9
	1.53335	54
	1.53613	53.9
	1.5389	53.8
	1.54168	54
	1.54446	53.8
	1.54723	54
	1.55001	54
	1.55279	53.8
	1.55556	53.8
	1.55834	53.69
	1.56112	53.8
	1.5639	53.69
	1.56667	53.9
	1.56945	53.9
	1.57223	53.9
	1.575	53.8
	1.57778	53.8
	1.58056	54
	1.58334	53.9
	1.58611	53.9
	1.58889	54
	1.59169	54.1
	1.59446	53.9
	1.59724	53.9
	1.60002	53.9
	1.60279	53.8
	1.60557	54
	1.60835	54.1
	1.61112	54
	1.6139	54
	1.61668	53.8
	1.61946	53.69
	1.62223	53.9
	1.62501	53.8
	1.62779	53.9
	1.63056	53.9
	1.63334	53.8
	1.63612	53.8
	1.6389	54
	1.64167	54
	1.64445	53.9
	1.64723	53.8
	1.65	53.8
	1.65278	53.8
	1.65556	54.1
	1.65833	53.9
	1.66111	54.1
	1.66391	53.8
	1.66668	54
	1.66946	53.9
	1.67224	53.9
	1.67502	54
	1.67779	54
	1.68057	53.69
	1.68335	54
	1.68612	53.9
	1.6889	53.9
	1.69168	54.19
	1.69446	54
	1.69723	54
	1.70001	53.8
	1.70279	53.9
	1.70556	53.69
	1.70834	53.9
	1.71112	54
	1.71389	53.9
	1.71667	53.8
	1.71945	54
	1.72223	53.8
	1.725	53.8
	1.72778	53.69
	1.73056	54
	1.73333	53.8
	1.73613	53.8
	1.73891	53.69
	1.74168	53.9
	1.74446	54
	1.74724	53.69
	1.75001	54
	1.75279	53.8
	1.75557	53.8
	1.75835	54
	1.76112	53.9
	1.7639	54
	1.76668	53.69
	1.76945	53.9
	1.77223	53.9
	1.77501	53.9
	1.77779	53.9
	1.78056	53.8
	1.78334	54
	1.78612	53.9
	1.78889	53.8
	1.79167	53.9
	1.79445	53.9
	1.79723	54.1
	1.8	53.8
	1.80278	53.8
	1.80556	54
	1.80835	53.8
	1.81113	53.8
	1.81391	53.8
	1.81668	53.8
	1.81946	53.8
	1.82224	53.9
	1.82501	53.69
	1.82779	53.8
	1.83057	53.69
	1.83335	53.69
	1.83612	53.9
	1.8389	54
	1.84168	53.8
	1.84445	53.9
	1.84723	53.9
	1.85001	53.9
	1.85278	53.8
	1.85556	53.8
	1.85834	53.9
	1.86112	53.9
	1.86389	53.8
	1.86667	53.9
	1.86945	54
	1.87222	53.8
	1.875	53.8
	1.87778	53.8
	1.88057	53.9
	1.88335	54
	1.88613	53.69
	1.88891	53.9
	1.89168	53.8
	1.89446	54
	1.89724	53.8
	1.90001	54
	1.90279	53.69
	1.90557	53.8
	1.90834	53.9
	1.91112	53.8
	1.9139	53.8
	1.91668	53.8
	1.91945	53.8
	1.92223	53.8
	1.92501	53.8
	1.92778	53.9
	1.93056	53.69
	1.93334	53.8
	1.93612	53.9
	1.93889	53.8
	1.94167	53.9
	1.94445	53.9
	1.94722	54
	1.95	54
	1.9528	53.69
	1.95557	53.9
	1.95835	53.9
	1.96113	53.9
	1.9639	53.8
	1.96668	53.9
	1.96946	53.8
	1.97224	53.8
	1.97501	53.9
	1.97779	53.9
	1.98057	53.9
	1.98334	53.9
	1.98612	54.1
	1.9889	54
	1.99168	54
	1.99445	53.9
	1.99723	53.69
	2.00001	53.69
	2.00278	54
	2.00556	53.8
	2.00834	53.8
	2.01111	53.9
	2.01389	54
	2.01667	53.8
	2.01945	53.9
	2.02222	53.69
	2.025	54.1
	2.0278	53.9
	2.03057	53.8
	2.03335	53.9
	2.03613	53.8
	2.0389	54
	2.04168	54
	2.04446	53.6
	2.04724	53.9
	2.05001	53.8
	2.05279	54
	2.05557	54
	2.05834	53.8
	2.06112	53.8
	2.0639	53.9
	2.06667	53.69
	2.06945	54
	2.07223	53.8
	2.07501	53.9
	2.07778	53.8
	2.08056	53.9
	2.08334	53.9
	2.08611	53.9
	2.08889	53.69
	2.09167	53.9
	2.09445	53.8
	2.09722	53.9
	2.10002	53.9
	2.10279	53.9
	2.10557	54.1
	2.10835	54.1
	2.11113	54
	2.1139	53.8
	2.11668	53.9
	2.11946	54
	2.12223	53.8
	2.12501	53.69
	2.12779	53.8
	2.13057	53.8
	2.13334	53.69
	2.13612	53.6
	2.1389	53.8
	2.14167	53.9
	2.14445	53.8
	2.14723	53.9
	2.15001	53.9
	2.15278	53.69
	2.15556	53.8
	2.15834	54
	2.16111	54
	2.16389	53.8
	2.16667	53.9
	2.16944	53.9
	2.17224	53.69
	2.17502	53.9
	2.17779	53.8
	2.18057	53.8
	2.18335	54
	2.18613	53.9
	2.1889	53.8
	2.19168	54
	2.19446	53.9
	2.19723	54
	2.20001	53.8
	2.20279	53.9
	2.20556	53.9
	2.20834	53.9
	2.21112	53.9
	2.2139	53.8
	2.21667	53.9
	2.21945	53.69
	2.22223	53.9
	2.225	53.9
	2.22778	53.8
	2.23056	53.9
	2.23334	53.9
	2.23611	53.9
	2.23889	53.8
	2.24167	53.9
	2.24446	54
	2.24724	53.8
	2.25002	53.8
	2.25279	53.9
	2.25557	53.9
	2.25835	53.9
	2.26112	54
	2.2639	53.8
	2.26668	53.8
	2.26946	53.8
	2.27223	53.8
	2.27501	53.9
	2.27779	53.8
	2.28056	54
	2.28334	53.8
	2.28612	53.8
	2.2889	54.1
	2.29167	54
	2.29445	53.8
	2.29723	53.8
	2.3	53.8
	2.30278	54
	2.30556	53.8
	2.30833	53.69
	2.31111	53.9
	2.31389	53.8
	2.31668	54
	2.31946	53.9
	2.32224	54
	2.32502	53.9
	2.32779	53.9
	2.33057	53.9
	2.33335	53.69
	2.33612	53.9
	2.3389	53.8
	2.34168	53.8
	2.34446	53.8
	2.34723	53.69
	2.35001	53.69
	2.35279	53.8
	2.35556	53.69
	2.35834	53.8
	2.36112	53.8
	2.36389	53.69
	2.36667	53.69
	2.36945	53.8
	2.37223	53.8
	2.375	54
	2.37778	53.9
	2.38056	53.9
	2.38333	53.8
	2.38611	53.8
	2.38891	53.8
	2.39168	53.9
	2.39446	53.69
	2.39724	53.9
	2.40002	53.9
	2.40279	53.8
	2.40557	53.8
	2.40835	53.8
	2.41112	53.9
	2.4139	53.9
	2.41668	53.8
	2.41945	54
	2.42223	53.9
	2.42501	53.8
	2.42779	53.8
	2.43056	53.69
	2.43334	53.69
	2.43612	53.69
	2.43889	53.9
	2.44167	53.69
	2.44445	53.9
	2.44723	53.9
	2.45	53.9
	2.45278	53.8
	2.45556	53.8
	2.45833	53.69
	2.46113	53.8
	2.46391	53.8
	2.46668	53.69
	2.46946	53.69
	2.47224	53.8
	2.47501	53.8
	2.47779	53.69
	2.48057	53.69
	2.48335	53.69
	2.48612	53.69
	2.4889	53.69
	2.49168	53.8
	2.49445	53.8
	2.49723	54
	2.50001	53.9
	2.50279	53.9
	2.50556	53.8
	2.50834	53.8
	2.51112	53.8
	2.51389	53.8
	2.51667	53.8
	2.51945	53.8
	2.52222	53.9
	2.525	53.8
	2.52778	54
	2.53056	53.9
	2.53335	53.9
	2.53613	53.8
	2.53891	53.69
	2.54168	53.8
	2.54446	53.8
	2.54724	53.8
	2.55001	53.9
	2.55279	53.8
	2.55557	53.69
	2.55834	53.69
	2.56112	53.69
	2.5639	53.8
	2.56668	53.8
	2.56945	53.8
	2.57223	53.9
	2.57501	53.8
	2.57778	53.8
	2.58056	53.69
	2.58334	53.9
	2.58612	53.9
	2.58889	53.8
	2.59167	53.69
	2.59445	53.8
	2.59722	53.8
	2.6	53.69
	2.60278	53.8
	2.60557	53.6
	2.60835	53.69
	2.61113	53.8
	2.6139	53.69
	2.61668	53.8
	2.61946	53.9
	2.62224	53.9
	2.62501	53.8
	2.62779	53.8
	2.63057	53.9
	2.63334	53.69
	2.63612	53.9
	2.6389	53.8
	2.64168	53.69
	2.64445	53.69
	2.64723	53.8
	2.65001	53.8
	2.65278	53.8
	2.65556	53.69
	2.65834	53.9
	2.66111	53.69
	2.66389	53.69
	2.66667	53.9
	2.66945	53.8
	2.67222	53.69
	2.675	53.9
	2.6778	53.8
	2.68057	53.8
	2.68335	53.9
	2.68613	53.9
	2.6889	53.9
	2.69168	53.9
	2.69446	53.8
	2.69724	53.8
	2.70001	53.8
	2.70279	53.8
	2.70557	53.9
	2.70834	53.8
	2.71112	53.9
	2.7139	53.8
	2.71667	53.8
	2.71945	53.8
	2.72223	53.8
	2.72501	53.8
	2.72778	53.9
	2.73056	53.9
	2.73334	53.8
	2.73611	53.69
	2.73889	53.8
	2.74167	53.9
	2.74445	53.8
	2.74722	53.8
	2.75002	53.69
	2.7528	53.69
	2.75557	53.8
	2.75835	53.8
	2.76113	53.9
	2.7639	53.69
	2.76668	53.9
	2.76946	53.69
	2.77223	53.8
	2.77501	53.8
	2.77779	53.69
	2.78057	53.6
	2.78334	53.9
	2.78612	53.8
	2.7889	53.8
	2.79167	53.8
	2.79445	53.8
	2.79723	53.69
	2.80001	53.69
	2.80278	53.9
	2.80556	53.69
	2.80834	53.6
	2.81111	53.69
	2.81389	53.69
	2.81667	53.8
	2.81944	53.8
	2.82224	53.8
	2.82502	53.9
	2.82779	53.8
	2.83057	53.8
	2.83335	53.6
	2.83613	53.69
	2.8389	53.8
	2.84168	53.8
	2.84446	53.9
	2.84723	54
	2.85001	53.8
	2.85279	53.8
	2.85557	53.8
	2.85834	53.8
	2.86112	53.8
	2.8639	53.8
	2.86667	53.8
	2.86945	53.8
	2.87223	53.8
	2.875	53.8
	2.87778	53.8
	2.88056	53.8
	2.88334	53.9
	2.88611	53.69
	2.88889	54.1
	2.89167	53.9
	2.89446	53.8
	2.89724	53.69
	2.90002	53.8
	2.90279	53.69
	2.90557	53.9
	2.90835	53.9
	2.91112	53.8
	2.9139	53.8
	2.91668	53.8
	2.91946	54
	2.92223	54
	2.92501	54
	2.92779	53.8
	2.93056	53.9
	2.93334	53.8
	2.93612	53.69
	2.9389	53.8
	2.94167	53.9
	2.94445	53.69
	2.94723	53.69
	2.95	53.9
	2.95278	53.9
	2.95556	53.9
	2.95834	54
	2.96111	53.9
	2.96389	53.9
	2.96668	53.9
	2.96946	53.9
	2.97224	53.9
	2.97502	53.69
	2.97779	53.6
	2.98057	53.9
	2.98335	53.9
	2.98612	53.8
	2.9889	53.8
	2.99168	53.69
	2.99446	53.9
	2.99723	53.9
	3.00001	53.8
	3.00279	53.8
	3.00556	53.8
	3.00834	53.8
	3.01112	53.9
	3.01389	53.9
	3.01667	53.8
	3.01945	53.69
	3.02223	53.8
	3.025	53.9
	3.02778	53.69
	3.03056	53.9
	3.03333	53.9
	3.03611	53.9
	3.03891	53.8
	3.04168	53.9
	3.04446	53.9
	3.04724	53.69
	3.05002	53.8
	3.05279	53.8
	3.05557	53.9
	3.05835	53.9
	3.06112	53.8
	3.0639	54
	3.06668	53.8
	3.06945	53.9
	3.07223	54
	3.07501	54
	3.07779	53.9
	3.08056	53.8
	3.08334	53.9
	3.08612	54
	3.08889	53.8
	3.09167	54
	3.09445	54
	3.09723	53.9
	3.1	53.8
	3.10278	53.9
	3.10556	53.9
	3.10833	54
	3.11113	53.9
	3.11391	54
	3.11668	53.8
	3.11946	53.9
	3.12224	53.9
	3.12501	54
	3.12779	53.8
	3.13057	53.9
	3.13335	53.9
	3.13612	53.9
	3.1389	54
	3.14168	53.8
	3.14445	53.9
	3.14723	54
	3.15001	54
	3.15279	53.8
	3.15556	54
	3.15834	54
	3.16112	53.9
	3.16389	54
	3.16667	54
	3.16945	53.9
	3.17222	54
	3.175	53.9
	3.17778	54
	3.18056	53.9
	3.18335	53.9
	3.18613	53.9
	3.18891	53.9
	3.19168	54
	3.19446	53.9
	3.19724	53.8
	3.20001	53.8
	3.20279	54
	3.20557	53.8
	3.20835	54
	3.21112	53.8
	3.2139	53.8
	3.21668	54
	3.21945	53.9
	3.22223	53.8
	3.22501	53.8
	3.22778	53.9
	3.23056	54
	3.23334	53.8
	3.23612	54
	3.23889	53.9
	3.24167	53.8
	3.24445	53.69
	3.24722	53.69
	3.25	53.8
	3.25278	53.8
	3.25557	53.8
	3.25835	53.8
	3.26113	53.6
	3.2639	53.8
	3.26668	53.69
	3.26946	53.8
	3.27224	53.8
	3.27501	53.69
	3.27779	53.8
	3.28057	53.69
	3.28334	53.8
	3.28612	53.69
	3.2889	53.8
	3.29168	53.8
	3.29445	53.8
	3.29723	53.8
	3.30001	53.69
	3.30278	53.69
	3.30556	53.69
	3.30834	53.8
	3.31112	53.69
	3.31389	53.8
	3.31667	53.8
	3.31945	53.69
	3.32222	53.8
	3.325	53.8
	3.3278	53.9
	3.33057	53.8
	3.33335	53.9
	3.33613	53.8
	3.3389	53.8
	3.34168	53.9
	3.34446	53.9
	3.34724	53.8
	3.35001	53.9
	3.35279	54
	3.35557	53.9
	3.35834	53.8
	3.36112	54
	3.3639	53.69
	3.36667	53.6
	3.36945	53.69
	3.37223	53.8
	3.37501	53.8
	3.37778	53.8
	3.38056	53.9
	3.38334	53.69
	3.38611	53.8
	3.38889	53.8
	3.39167	53.9
	3.39445	53.69
	3.39722	53.9
	3.40002	53.9
	3.4028	53.69
	3.40557	53.9
	3.40835	53.8
	3.41113	53.8
	3.4139	53.8
	3.41668	53.8
	3.41946	53.69
	3.42223	53.9
	3.42501	53.8
	3.42779	53.69
	3.43057	53.69
	3.43334	53.8
	3.43612	53.69
	3.4389	53.8
	3.44167	53.6
	3.44445	53.8
	3.44723	53.8
	3.45001	53.9
	3.45278	53.9
	3.45556	53.8
	3.45834	53.9
	3.46111	53.69
	3.46389	53.9
	3.46667	53.8
	3.46944	53.8
	3.47224	53.8
	3.47502	53.9
	3.47779	53.8
	3.48057	53.9
	3.48335	53.9
	3.48613	53.9
	3.4889	53.9
	3.49168	53.8
	3.49446	53.9
	3.49723	53.9
	3.50001	53.8
	3.50279	53.9
	3.50557	54
	3.50834	53.9
	3.51112	53.69
	3.5139	53.9
	3.51667	54
	3.51945	53.9
	3.52223	53.8
	3.525	54
	3.52778	53.8
	3.53056	53.69
	3.53334	53.8
	3.53611	53.9
	3.53889	53.69
	3.54167	53.69
	3.54446	53.9
	3.54724	53.9
	3.55002	53.9
	3.55279	54.1
	3.55557	53.9
	3.55835	54
	3.56113	53.8
	3.5639	53.9
	3.56668	53.8
	3.56946	54
	3.57223	54
	3.57501	53.8
	3.57779	53.8
	3.58056	53.8
	3.58334	53.6
	3.58612	53.9
	3.5889	53.9
	3.59167	53.8
	3.59445	53.8
	3.59723	53.8
	3.6	53.9
	3.60278	53.69
	3.60556	53.8
	3.60834	53.9
	3.61111	54
	3.61389	53.8
	3.61669	53.8
	3.61946	53.9
	3.62224	53.8
	3.62502	53.8
	3.62779	53.8
	3.63057	54
	3.63335	53.9
	3.63612	53.69
	3.6389	53.69
	3.64168	53.69
	3.64446	53.8
	3.64723	53.9
	3.65001	53.8
	3.65279	53.8
	3.65556	53.69
	3.65834	53.69
	3.66112	53.8
	3.6639	53.8
	3.66667	53.69
	3.66945	53.8
	3.67223	53.8
	3.675	53.69
	3.67778	53.9
	3.68056	53.8
	3.68333	53.8
	3.68611	54
	3.68891	54
	3.69168	53.9
	3.69446	53.8
	3.69724	53.69
	3.70002	53.8
	3.70279	53.8
	3.70557	53.9
	3.70835	53.8
	3.71112	53.9
	3.7139	53.8
	3.71668	53.8
	3.71945	53.8
	3.72223	53.9
	3.72501	54
	3.72779	53.69
	3.73056	53.8
	3.73334	53.69
	3.73612	53.9
	3.73889	54
	3.74167	53.9
	3.74445	53.8
	3.74723	53.8
	3.75	53.9
	3.75278	53.8
	3.75556	53.8
	3.75833	53.9
	3.76113	53.69
	3.76391	53.8
	3.76668	54
	3.76946	53.9
	3.77224	53.9
	3.77501	53.8
	3.77779	53.9
	3.78057	53.69
	3.78335	53.8
	3.78612	53.69
	3.7889	53.8
	3.79168	53.8
	3.79445	53.9
	3.79723	53.9
	3.80001	53.9
	3.80279	53.8
	3.80556	53.8
	3.80834	53.69
	3.81112	53.69
	3.81389	53.69
	3.81667	53.9
	3.81945	53.8
	3.82222	53.6
	3.825	53.8
	3.82778	53.8
	3.83056	53.9
	3.83335	53.69
	3.83613	53.8
	3.83891	53.69
	3.84168	53.9
	3.84446	53.9
	3.84724	53.69
	3.85001	54
	3.85279	53.8
	3.85557	53.6
	3.85835	53.8
	3.86112	53.9
	3.8639	54
	3.86668	53.9
	3.86945	53.9
	3.87223	54
	3.87501	53.9
	3.87778	53.9
	3.88056	53.9
	3.88334	54
	3.88612	54.1
	3.88889	53.9
	3.89167	53.8
	3.89445	53.69
	3.89722	53.9
	3.9	53.9
	3.90278	53.9
	3.90557	53.8
	3.90835	53.9
	3.91113	53.9
	3.91391	53.9
	3.91668	53.69
	3.91946	53.9
	3.92224	53.8
	3.92501	53.5
	3.92779	53.9
	3.93057	53.9
	3.93334	53.69
	3.93612	53.9
	3.9389	53.69
	3.94168	53.8
	3.94445	54
	3.94723	53.8
	3.95001	53.9
	3.95278	53.8
	3.95556	53.8
	3.95834	53.9
	3.96112	53.9
	3.96389	53.9
	3.96667	53.69
	3.96945	53.69
	3.97222	53.8
	3.975	53.8
	3.9778	53.9
	3.98057	54
	3.98335	53.8
	3.98613	53.69
	3.9889	53.9
	3.99168	53.9
	3.99446	53.6
	3.99724	53.9
	4.00001	53.9
	4.00279	53.69
	4.00557	54.1
	4.00834	53.9
	4.01112	53.69
	4.0139	53.8
	4.01668	53.8
	4.01945	53.6
	4.02223	53.9
	4.02501	53.9
	4.02778	53.69
	4.03056	53.69
	4.03334	53.8
	4.03611	54
	4.03889	54
	4.04167	53.69
	4.04445	53.8
	4.04722	53.9
	4.05002	53.69
	4.0528	53.8
	4.05557	53.8
	4.05835	53.69
	4.06113	54
	4.0639	53.8
	4.06668	53.8
	4.06946	53.8
	4.07224	53.8
	4.07501	53.9
	4.07779	53.9
	4.08057	53.69
	4.08334	53.69
	4.08612	53.6
	4.0889	53.69
	4.09167	53.8
	4.09445	53.9
	4.09723	53.8
	4.10001	53.69
	4.10278	53.6
	4.10556	53.39
	4.10834	53.5
	4.11111	53.69
	4.11389	53.8
	4.11667	53.9
	4.11945	53.69
	4.12224	53.69
	4.12502	53.8
	4.12779	53.9
	4.13057	53.8
	4.13335	54
	4.13613	53.9
	4.1389	53.8
	4.14168	53.69
	4.14446	53.9
	4.14723	53.8
	4.15001	53.8
	4.15279	53.9
	4.15557	53.8
	4.15834	53.9
	4.16112	53.8
	4.1639	53.8
	4.16667	53.69
	4.16945	54
	4.17223	53.8
	4.175	53.8
	4.17778	53.69
	4.18056	53.6
	4.18334	53.8
	4.18611	53.8
	4.18889	53.6
	4.19167	53.8
	4.19444	53.9
	4.19724	53.8
	4.20002	53.69
	4.20279	53.9
	4.20557	54
	4.20835	53.8
	4.21113	53.6
	4.2139	53.69
	4.21668	53.5
	4.21946	53.6
	4.22223	53.6
	4.22501	53.6
	4.22779	53.39
	4.23056	53.39
	4.23334	53.69
	4.23612	53.8
	4.2389	53.6
	4.24167	53.8
	4.24445	53.3
	4.24723	53.69
	4.25	53.6
	4.25278	53.8
	4.25556	53.9
	4.25834	53.6
	4.26111	53.8
	4.26389	53.69
	4.26667	53.69
	4.26946	53.69
	4.27224	53.8
	4.27502	53.8
	4.27779	53.6
	4.28057	53.69
	4.28335	53.8
	4.28612	53.9
	4.2889	53.8
	4.29168	53.8
	4.29446	53.9
	4.29723	53.8
	4.30001	53.8
	4.30279	53.69
	4.30556	53.69
	4.30834	53.6
	4.31112	53.6
	4.3139	53.69
	4.31667	53.69
	4.31945	53.8
	4.32223	53.69
	4.325	53.6
	4.32778	53.6
	4.33056	53.8
	4.33333	53.69
	4.33611	53.69
	4.33889	53.5
	4.34168	53.69
	4.34446	53.6
	4.34724	53.69
	4.35002	53.69
	4.35279	53.8
	4.35557	53.69
	4.35835	53.69
	4.36112	54
	4.3639	53.69
	4.36668	53.6
	4.36946	53.8
	4.37223	53.69
	4.37501	53.9
	4.37779	53.69
	4.38056	53.9
	4.38334	53.8
	4.38612	53.69
	4.38889	53.9
	4.39167	53.69
	4.39445	53.69
	4.39723	53.8
	4.4	53.9
	4.40278	54
	4.40556	53.8
	4.40833	53.69
	4.41111	53.9
	4.41391	53.9
	4.41668	53.6
	4.41946	53.8
	4.42224	53.8
	4.42502	53.69
	4.42779	53.69
	4.43057	53.8
	4.43335	53.8
	4.43612	53.9
	4.4389	54
	4.44168	53.8
	4.44445	53.9
	4.44723	53.9
	4.45001	53.8
	4.45279	53.8
	4.45556	53.9
	4.45834	53.9
	4.46112	53.9
	4.46389	53.8
	4.46667	53.9
	4.46945	53.8
	4.47223	53.8
	4.475	53.8
	4.47778	53.8
	4.48056	53.9
	4.48333	53.9
	4.48613	53.9
	4.48891	53.69
	4.49168	53.5
	4.49446	53.9
	4.49724	53.8
	4.50001	53.9
	4.50279	53.8
	4.50557	53.9
	4.50835	53.8
	4.51112	53.8
	4.5139	53.69
	4.51668	53.69
	4.51945	53.8
	4.52223	53.6
	4.52501	53.69
	4.52779	53.8
	4.53056	53.6
	4.53334	53.8
	4.53612	54
	4.53889	53.9
	4.54167	54
	4.54445	53.8
	4.54722	53.8
	4.55	53.8
	4.55278	53.39
	4.55556	53.69
	4.55835	54
	4.56113	53.9
	4.56391	53.9
	4.56668	53.8
	4.56946	53.8
	4.57224	53.8
	4.57501	53.5
	4.57779	53.8
	4.58057	53.9
	4.58334	53.8
	4.58612	53.9
	4.5889	53.8
	4.59168	53.2
	4.59445	53.5
	4.59723	53.39
	4.60001	53.3
	4.60278	53.6
	4.60556	53.5
	4.60834	53.6
	4.61112	53
	4.61389	53.39
	4.61667	53.39
	4.61945	53.5
	4.62222	53.5
	4.625	53.39
	4.62778	53.8
	4.63057	53.69
	4.63335	53.8
	4.63613	53.39
	4.6389	53.39
	4.64168	53.39
	4.64446	53.5
	4.64724	53.39
	4.65001	53.6
	4.65279	53.6
	4.65557	53.5
	4.65834	53.39
	4.66112	53.69
	4.6639	53.5
	4.66668	53.5
	4.66945	53.5
	4.67223	53.9
	4.67501	53.9
	4.67778	53.8
	4.68056	53.8
	4.68334	53.9
	4.68611	53.9
	4.68889	53.8
	4.69167	54
	4.69445	53.6
	4.69722	53.5
	4.7	53.9
	4.7028	53.5
	4.70557	53.6
	4.70835	53.6
	4.71113	53.5
	4.7139	53.5
	4.71668	53.6
	4.71946	53.5
	4.72224	53.5
	4.72501	53.6
	4.72779	53.5
	4.73057	53.5
	4.73334	53.5
	4.73612	53.39
	4.7389	53.5
	4.74167	53.39
	4.74445	53.5
	4.74723	53.5
	4.75001	53.39
	4.75278	53.6
	4.75556	53.1
	4.75834	53.5
	4.76111	53.39
	4.76389	53.39
	4.76667	53.5
	4.76945	53.39
	4.77222	53.5
	4.77502	53.5
	4.7778	53.5
	4.78057	53.6
	4.78335	53.5
	4.78613	53.39
	4.7889	53.39
	4.79168	53.2
	4.79446	53.3
	4.79723	53.3
	4.80001	53.3
	4.80279	53.1
	4.80557	53.2
	4.80834	53.3
	4.81112	53.3
	4.8139	53.39
	4.81667	53.3
	4.81945	53.5
	4.82223	53.2
	4.82501	53.5
	4.82778	53.5
	4.83056	53.3
	4.83334	53.3
	4.83611	53.5
	4.83889	53.39
	4.84167	53.2
	4.84444	53.39
	4.84724	53.39
	4.85002	53.39
	4.85279	53.2
	4.85557	53.5
	4.85835	53.5
	4.86113	53.69
	4.8639	53.3
	4.86668	53.39
	4.86946	53.5
	4.87223	53.39
	4.87501	53.5
	4.87779	53.5
	4.88057	53.6
	4.88334	53.6
	4.88612	53.39
	4.8889	53.5
	4.89167	53.5
	4.89445	53.5
	4.89723	53.2
	4.9	53.5
	4.90278	53.5
	4.90556	53.3
	4.90834	53.5
	4.91111	53.39
	4.91389	53.3
	4.91667	53.3
	4.91946	53.3
	4.92224	53.2
	4.92502	53.39
	4.92779	53.2
	4.93057	53.5
	4.93335	53.6
	4.93612	53.3
	4.9389	53.5
	4.94168	53.39
	4.94446	53.39
	4.94723	53.5
	4.95001	53.39
	4.95279	53.5
	4.95556	53.69
	4.95834	53.5
	4.96112	53.5
	4.9639	53.5
	4.96667	53.5
	4.96945	53.5
	4.97223	53.6
	4.975	53.39
	4.97778	53.69
	4.98056	53.3
	4.98334	53.5
	4.98611	53.5
	4.98889	53.39
	4.99168	53.39
	4.99446	53.5
	4.99724	53.5
	5.00002	53.5
	5.00279	53.6
	5.00557	53.3
	5.00835	53.5
	5.01112	53.5
	5.0139	53.3
	5.01668	53.6
	5.01946	53.39
	5.02223	53.3
	5.02501	53.39
	5.02779	53.39
	5.03056	53.39
	5.03334	53.39
	5.03612	53.6
	5.03889	53.6
	5.04167	53.3
	5.04445	53.5
	5.04723	53.3
	5.05	53.39
	5.05278	53.5
	5.05556	53.39
	5.05833	53.39
	5.06111	53.3
	5.06391	53.6
	5.06668	53.5
	5.06946	53.3
	5.07224	53.39
	5.07502	53.3
	5.07779	53.39
	5.08057	53.39
	5.08335	53.2
	5.08612	53.5
	5.0889	53.1
	5.09168	53.3
	5.09445	53.39
	5.09723	53.39
	5.10001	53.39
	5.10279	53.3
	5.10556	53.39
	5.10834	53.5
	5.11112	53.39
	5.11389	53.39
	5.11667	53.3
	5.11945	53.5
	5.12223	53.39
	5.125	53.39
	5.12778	53.3
	5.13056	53.3
	5.13333	53.39
	5.13613	53.3
	5.13891	53.2
	5.14168	53.3
	5.14446	53.2
	5.14724	53.2
	5.15001	53.2
	5.15279	53.39
	5.15557	53.2
	5.15835	53.1
	5.16112	53
	5.1639	53.3
	5.16668	53.5
	5.16945	53.39
	5.17223	53.1
	5.17501	53.3
	5.17779	53.3
	5.18056	53.3
	5.18334	53.3
	5.18612	53.2
	5.18889	53.2
	5.19167	53.2
	5.19445	53.2
	5.19722	53.2
	5.2	53.3
	5.20278	53.3
	5.20556	53.2
	5.20835	53.5
	5.21113	53.1
	5.21391	53.3
	5.21668	53.3
	5.21946	53.2
	5.22224	53
	5.22501	53.3
	5.22779	53.2
	5.23057	53.3
	5.23335	53.3
	5.23612	53.2
	5.2389	53.2
	5.24168	53.3
	5.24445	53.3
	5.24723	53.2
	5.25001	53.2
	5.25278	53.39
	5.25556	53.1
	5.25834	53.39
	5.26112	53.2
	5.26389	53.3
	5.26667	53.3
	5.26945	53.3
	5.27222	53.3
	5.275	53.2
	5.27778	53.2
	5.28057	53.5
	5.28335	53.3
	5.28613	53.3
	5.2889	53.2
	5.29168	53.3
	5.29446	53.3
	5.29724	53.6
	5.30001	53.39
	5.30279	53.3
	5.30557	53.3
	5.30834	53.5
	5.31112	53.3
	5.3139	53.6
	5.31668	53.2
	5.31945	53.39
	5.32223	53.6
	5.32501	53.39
	5.32778	53.5
	5.33056	53.39
	5.33334	53.39
	5.33612	53.2
	5.33889	53.2
	5.34167	53.2
	5.34445	53.39
	5.34722	53.2
	5.35	53.39
	5.3528	53.3
	5.35557	53.3
	5.35835	53.3
	5.36113	53.2
	5.3639	53.2
	5.36668	53.39
	5.36946	53.2
	5.37224	53.2
	5.37501	53.3
	5.37779	53.1
	5.38057	53.3
	5.38334	53.2
	5.38612	53.3
	5.3889	53.3
	5.39167	53.2
	5.39445	53.3
	5.39723	53.1
	5.40001	53.1
	5.40278	53.2
	5.40556	53.3
	5.40834	53.39
	5.41111	53.3
	5.41389	53.2
	5.41667	53.3
	5.41945	53
	5.42222	53.3
	5.42502	53.1
	5.4278	53.2
	5.43057	53.1
	5.43335	53.3
	5.43613	53.3
	5.4389	53
	5.44168	53.2
	5.44446	53.1
	5.44723	53.2
	5.45001	53.3
	5.45279	52.9
	5.45557	53.2
	5.45834	53.1
	5.46112	52.9
	5.4639	53.1
	5.46667	53.3
	5.46945	53.2
	5.47223	53.3
	5.47501	53.3
	5.47778	53.3
	5.48056	53.1
	5.48334	53.2
	5.48611	53.1
	5.48889	53
	5.49167	53.1
	5.49444	53.39
	5.49724	53.2
	5.50002	53.3
	5.50279	53.3
	5.50557	53.2
	5.50835	53.3
	5.51113	53.2
	5.5139	53.3
	5.51668	53.1
	5.51946	53.2
	5.52223	53
	5.52501	53.2
	5.52779	53.3
	5.53057	53.1
	5.53334	53.1
	5.53612	53.1
	5.5389	53.2
	5.54167	53.2
	5.54445	53
	5.54723	53.1
[truncated: 6,642 more rows]
